# Supplementary material for: Co-option of epidermal cells enables touch sensing
Source: Nat Cell Biol. Author manuscript; Available in PMC 2023 Apr 18. (PMC10104782; doi:10.1038/s41556-023-01110-2)
Supplement: Source Data ED Fig 6 [file EMS170579-supplement-Source_Data_ED_Fig_6.xlsx]

## Sheet: ExtendedDataFig.6g
	Extended Data Fig.6g					Shapiro-Wilk test for normal distribution performed
						t test for equal mean applied
	spi loss of function
	Diap1-GFP, neur>RFP/+	Mean Intensity	Mean Intensity
	Sf MARCM Clones	F-Cell	Epidermal Cell
	n	Diap1-GFP	Diap1-GFP
	1	32.786	31.304
	2	23.442	24.423
	3	20.308	20.385
	4	24.392	26.237
	5	26.794	32.969
	6	31.29	31.116
	7	39.429	34.625
	8	49.01	48.351
	9	46.377	49.217
		Shapiro-Wilk test	Shapiro-Wilk test
		p(normal): 0.4	p(normal): 0.2
						t test
						F-Cell Diap1-GFP vs Epidermal Cell Diap1-GFP. p(same mean): 0.9 p>0.05 ns
