# Supplementary material for: Co-option of epidermal cells enables touch sensing
Source: Nat Cell Biol. Author manuscript; Available in PMC 2023 Apr 18. (PMC10104782; doi:10.1038/s41556-023-01110-2)
Supplement: Source Data Fig 2 [file EMS170579-supplement-Source_Data_Fig_2.xlsx]

## Sheet: Fig.2b
	SourceDataFig2b
	Diap1-GFP, neur>RFP/+	Time	Mean Intensity	Mean Intensity	Mean Intensity	Mean Intensity
	Bristle	hAPF	F-Cell	3 point average in graph	F-Cell	3 point average in graph
	n	hAPF	Diap1-GFP	Diap1-GFP	neur-RFP	neur-RFP
	1	38	45.236	53.0097	6.356	6.72267
	1	39	54.139	58.5367	6.923	6.386
	1	40	59.654	66.101	6.889	9.958
	1	41	61.817	75.072	5.346	17.9677
	1	42	76.832	86.1793	17.639	29.8397
	1	43	86.567	93.721	30.918	41.8383
	1	44	95.139	100.12	40.962	51.1317
	1	45	99.457	106.413	53.635	57.5723
	1	46	105.764	112.473	58.798	61.521
	1	47	114.019	115.827	60.284	62.8825
	1	48	117.635	117.635	65.481	65.481
	2	38	46.481	53.8573	5.889	7.15067
	2	39	54.072	59.4677	6.505	6.93133
	2	40	61.019	66.3267	9.058	9.71333
	2	41	63.312	75.0897	5.231	16.2613
	2	42	74.649	85.0113	14.851	27.9053
	2	43	87.308	93.404	28.702	39.6747
	2	44	93.077	99.6073	40.163	49.3943
	2	45	99.827	106.897	50.159	56.795
	2	46	105.918	113.989	57.861	61.8173
	2	47	114.947	118.024	62.365	63.7955
	2	48	121.101	121.101	65.226	65.226
	3	38	49.091	50.1857	6.596	6.59133
	3	39	49.091	53.0513	6.596	6.843
	3	40	52.375	56.9103	6.582	6.625
	3	41	57.688	65.3013	7.351	10.524
	3	42	60.668	74.9373	5.942	18.354
	3	43	77.548	86.657	18.279	30.5303
	3	44	86.596	94.0513	30.841	43.0687
	3	45	95.827	100.329	42.471	53.1137
	3	46	99.731	106.93	55.894	59.939
	3	47	105.428	110.529	60.976	61.9615
	3	48	115.63	115.63	62.947	62.947
	4	38	37.183	47.4137	5.966	6.27067
	4	39	47.5	52.3173	6.014	6.27233
	4	40	57.558	55.4537	6.832	6.553
	4	41	51.894	62.1107	5.971	10.875
	4	42	56.909	73.2853	6.856	19.3317
	4	43	77.529	86.4903	19.798	31.096
	4	44	85.418	94.476	31.341	42.3973
	4	45	96.524	102.59	42.149	53.58
	4	46	101.486	110.145	53.702	61.87
	4	47	109.76	114.474	64.889	65.954
	4	48	119.188	119.188	67.019	67.019
	5	38	44.74	52.322	7.274	7.024
	5	39	52.12	56.556	5.986	6.26767
	5	40	60.106	63.963	7.812	8.95833
	5	41	57.442	72.1313	5.005	15.7517
	5	42	74.341	83.8253	14.058	26.9583
	5	43	84.611	91.7277	28.192	39.0767
	5	44	92.524	97.992	38.625	49.37
	5	45	98.048	103.587	50.413	56.705
	5	46	103.404	109.918	59.072	60.391
	5	47	109.308	113.175	60.63	61.0505
	5	48	117.043	117.043	61.471	61.471
	6	38	44.399	48.8173	8.298	7.37667
	6	39	42.995	53.984	6.101	6.65233
	6	40	59.058	63.4137	7.731	8.702
	6	41	59.899	71.0467	6.125	14.4617
	6	42	71.284	81.1557	12.25	24.6893
	6	43	81.957	88.915	25.01	36.526
	6	44	90.226	94.8027	36.808	46.606
	6	45	94.562	102.288	47.76	54.9313
	6	46	99.62	109.011	55.25	60.8653
	6	47	112.683	113.707	61.784	63.673
	6	48	114.731	114.731	65.562	65.562
	7	38	45.471	50.899	10.192	8.02233
	7	39	50.817	53.3653	6.649	6.54167
	7	40	56.409	57.6473	7.226	7.00167
	7	41	52.87	66.5303	5.75	12.2677
	7	42	63.663	77.9857	8.029	22.0673
	7	43	83.058	88.771	23.024	34.6443
	7	44	87.236	95.3847	35.149	45.811
	7	45	96.019	103.609	45.76	54.928
	7	46	102.899	111.896	56.524	60.9937
	7	47	111.909	116.394	62.5	63.2285
	7	48	120.88	120.88	63.957	63.957
	8	38	42.562	49.6777	8.774	7.335
	8	39	50.596	54.553	6.673	6.42167
	8	40	55.875	59.3337	6.558	6.97633
	8	41	57.188	66.683	6.034	12.2167
	8	42	64.938	77.0547	8.337	21.2823
	8	43	77.923	87.311	22.279	32.904
	8	44	88.303	95.154	33.231	44.1877
	8	45	95.707	102.418	43.202	54.048
	8	46	101.452	110.375	56.13	61.487
	8	47	110.096	114.837	62.812	64.1655
	8	48	119.577	119.577	65.519	65.519

## Sheet: Fig.2c
	SourceDataFig2 c	____________	____________	____________	____________	_	_	Shapiro-Wilk test for normal distribution reported
		____________	____________	____________	____________	_	_	t test for equal mean reported
	Diap1-GFP, neur>RFP/+	Mean Intensity	Mean Intensity	Mean Intensity	Mean Intensity
	Bristle	F-Cell	Epidermal Cell	F-Cells	Epidermal Cells
	n	Diap1-GFP	Diap1-GFP	neur>RFP	neur>RFP
	1	231.672	58.446	55.339	4.271
	2	213.395	47.898	46.621	6.977
	3	195.949	38.401	64	7.232
	4	140.209	27.87	43.627	5.429
	5	157.904	40.582	52.582	4.186
	6	160.988	57.562	48.075	4.025
	7	149.05	62.825	42.737	2.625
	8	126.85	53.663	50	2.587
	9	88.775	51.837	27.975	3.55
	10	89.975	48.013	45.112	3.575
	11	197.6	55.763	33.062	3.737
	12	49.712	34.601	48.433	5.683
	13	57.255	39.5	28.938	5.192
	14	76.649	30.13	66.346	6.832
	15	61.159	40.476	67.312	7.769
	16	81.87	48.952	60.524	9.904
	17	71.067	48.038	68.067	6.923
	18	77.12	28.308	53.875	4.947
	19	130.125	49.087	34.087	2
	20	123.35	46.312	32.75	5.275
	21	166.213	72.713	36.55	4.675
	22	173.963	55.737	56.888	3.013
	23	131.762	51.237	37.9	1.225
	24	123.662	44.4	24.062	2.5
	25	108.15	46.075	24.637	3.712
	26	62.212	37.45	11.963	2.4
	27	116.1	57.013	43.087	3.487
	28	71.412	30.913	66.812	2.788
	29	64.912	27.475	46.15	4.162
	30	68.713	27.413	46.188	2.1
	33	50.513	27.1	41.562	4.7
	34	122.45	64.075	65.45	5.787
	35	117.362	80.175	69.338	6.9
		Shapiro-Wilk test	Shapiro-Wilk test	Shapiro-Wilk test	Shapiro-Wilk test
		p(normal): 0.06	p(normal): 0.2	p(normal): 0.3	p(normal): 0.2
								t test for equal mean
								F-Cells Diap1-GFP vs Epidermal Cells Diap1-GFP
								p(same mean): 7.1658E-11 p<0.0001 ****
								t test for equal mean
								F-Cells neur-RFP vs Epidermal Cells neur-RFP
								p(same mean): 2.1079E-24 p<0.0001 ****
