# Supplementary material for: Co-option of epidermal cells enables touch sensing
Source: Nat Cell Biol. Author manuscript; Available in PMC 2023 Apr 18. (PMC10104782; doi:10.1038/s41556-023-01110-2)
Supplement: Source Data Fig 3 [file EMS170579-supplement-Source_Data_Fig_3.xlsx]

## Sheet: Fig.3e
	SourceData Figure 3	__________	__________	__________	__________	__________	__________	_	_	Shapiro-Wilk test for normal distribution reported
		__________	__________	__________	__________	__________	__________	_	_	Kolmogorov-Smirnov test for equal distribution reported
	Control
	Diap1-GFP, neur>RFP/+	Mean Intensity	Mean Intensity	Ratio	Mean Intensity	Mean Intensity	Ratio
	Bristle	F-Cell	Epidermal Cell	F-Cell/Epidermal Cell	F-Cells	Epidermal Cells	F-Cell/Epidermal Cell
	n	Diap1-GFP	Diap1-GFP	Diap1-GFP	neur>RFP	neur>RFP	neur>RFP
	1	231.672	58.446	3.96386	55.339	4.271	12.9569
	2	213.395	47.898	4.4552	46.621	6.977	6.6821
	3	195.949	38.401	5.10271	64	7.232	8.84956
	4	140.209	27.87	5.03082	43.627	5.429	8.03592
	5	157.904	40.582	3.89099	52.582	4.186	12.5614
	6	160.988	57.562	2.79678	48.075	4.025	11.9441
	7	149.05	62.825	2.37246	42.737	2.625	16.2808
	8	126.85	53.663	2.36383	50	2.587	19.3274
	9	88.775	51.837	1.71258	27.975	3.55	7.88028
	10	89.975	48.013	1.87397	45.112	3.575	12.6187
	11	197.6	55.763	3.54357	33.062	3.737	8.8472
	12	49.712	34.601	1.43672	48.433	5.683	8.52244
	13	57.255	39.5	1.44949	28.938	5.192	5.57357
	14	76.649	30.13	2.54394	66.346	6.832	9.71107
	15	61.159	40.476	1.51099	67.312	7.769	8.66418
	16	81.87	48.952	1.67245	60.524	9.904	6.11107
	17	71.067	48.038	1.47939	68.067	6.923	9.83201
	18	77.12	28.308	2.72432	53.875	4.947	10.8904
	19	130.125	49.087	2.65091	34.087	2	17.0435
	20	123.35	46.312	2.66346	32.75	5.275	6.20853
	21	166.213	72.713	2.28588	36.55	4.675	7.81818
	22	173.963	55.737	3.12114	56.888	3.013	18.8808
	23	131.762	51.237	2.57162	37.9	1.225	30.9388
	24	123.662	44.4	2.78518	24.062	2.5	9.6248
	25	108.15	46.075	2.34726	24.637	3.712	6.63712
	26	62.212	37.45	1.6612	11.963	2.4	4.98458
	27	116.1	57.013	2.03638	43.087	3.487	12.3565
	28	71.412	30.913	2.3101	66.812	2.788	23.9641
	29	64.912	27.475	2.36258	46.15	4.162	11.0884
	30	68.713	27.413	2.50658	46.188	2.1	21.9943
	33	50.513	27.1	1.86395	41.562	4.7	8.84298
	34	122.45	64.075	1.91104	65.45	5.787	11.3098
	35	117.362	80.175	1.46382	69.338	6.9	10.049
				Shapiro-Wilk test:			Shapiro-Wilk test:
				p(normal): 0.001 p<0.05			p(normal): 0.0002
	spi/EGF loss of function
	Diap1-GFP, neur>RFP/spi-KD	Mean Intensity	Mean Intensity	Ratio	Mean Intensity	Mean Intensity	Ratio
	Bristle	F-Cell	Epidermal Cell	F-Cell/Epidermal Cell	F-Cells	Epidermal Cells	F-Cell/Epidermal Cell
	n	Diap1-GFP	Diap1-GFP	Diap1-GFP	neur>RFP	neur>RFP	neur>RFP
	1	123.986	89.42	1.38656	3.391	3.101	1.09352
	2	86.275	76.928	1.1215	3.101	2.928	1.05908
	3	94.71	79.435	1.1923	2.565	2.768	0.926662
	4	121.971	137.29	0.888419	2.841	2.594	1.09522
	5	132.116	100.652	1.3126	3.841	3.507	1.09524
	6	168.884	169.507	0.996325	3.913	4.014	0.974838
	7	119.275	113.406	1.05175	3.855	4.435	0.869222
	8	79.275	94.246	0.84115	2.188	2.029	1.07836
	9	74.087	65.304	1.13449	2.507	2.638	0.950341
	10	66.696	49.973	1.33464	2.696	1.75	1.54057
	11	72.607	54.536	1.33136	4.768	2.679	1.77977
	12	40.705	38.804	1.04899	2.83	2.384	1.18708
	13	36.643	48.679	0.752748	1.473	1.696	0.868514
	14	78.688	59.554	1.32129	2.795	2.688	1.03981
	15	79.875	65.821	1.21352	3.348	4.045	0.827689
	16	80.107	94.911	0.844022	3.446	2.839	1.21381
	17	76.554	80.884	0.946467	3.571	4.25	0.840235
	18	90.179	78.545	1.14812	3.125	2.375	1.31579
	19	76.839	80.821	0.950731	3.759	3.375	1.11378
	20	96.571	99.455	0.971002	3.054	2.848	1.07233
	21	73.902	66.652	1.10877	3.375	3.598	0.938021
	22	84.153	66.328	1.26874	4.248	3.08	1.37922
	23	55.898	57.19	0.977409	2	2.117	0.944733
	24	59.431	59.839	0.993182	2.905	2.431	1.19498
	25	52.92	50.555	1.04678	1.686	1.781	0.946659
	26	48.029	45.365	1.05872	2.219	2.533	0.876036
	27	55.752	88.708	0.628489	3.584	3.285	1.09102
	28	96.591	54.204	1.78199	3.81	3.774	1.00954
	29	45.261	46.319	0.977158	5.87	6.841	0.858062
	30	34.145	29.58	1.15433	3.145	1.522	2.06636
	32	30.101	49.652	0.606239	1.261	1.681	0.750149
	33	35.667	28.13	1.26793	1.768	1.841	0.960348
	34	39.725	41.855	0.94911	3.957	5.029	0.786836
	35	75	80.175	0.935454	5.138	4.25	1.20894
	36	86.475	83.05	1.04124	5.875	5.037	1.16637
	37	77.8	74.575	1.04325	4.625	2.95	1.5678
				Shapiro-Wilk test:			Shapiro-Wilk test:
				p(normal): 0.1			p(normal): 0.0001
	EGFR-DN
	Diap1-GFP, neur>RFP/EGFR-DN	Mean Intensity	Mean Intensity	Ratio	Mean Intensity	Mean Intensity	Ratio
	Bristle	F-Cell	Epidermal Cell	F-Cell/Epidermal Cell	F-Cells	Epidermal Cells	F-Cell/Epidermal Cell
	n	Diap1-GFP	Diap1-GFP	Diap1-GFP	neur>RFP	neur>RFP	neur>RFP
	1	61.248	43.051	1.42268	2.81	2.708	1.03767
	2	49.664	51.022	0.973384	2.737	2.234	1.22516
	3	49.964	54.876	0.910489	2.796	2.307	1.21196
	4	74.401	71.723	1.03734	2.825	3.248	0.869766
	5	67.08	67.504	0.993719	3.117	2.723	1.14469
	6	58.314	53.314	1.09378	2.292	2.54	0.902362
	7	65.584	66.781	0.982076	2.445	2.299	1.06351
	8	64.881	59.802	1.08493	3.469	3.475	0.998273
	9	51.582	44.073	1.17038	3.011	2.497	1.20585
	10	78.565	61.599	1.27543	3.39	3.107	1.09108
	11	39.215	36.277	1.08099	2.548	3.056	0.83377
	12	45.096	35.593	1.26699	3.322	2.921	1.13728
	13	58.102	48.13	1.20719	5.48	6.017	0.910753
	14	53.446	49.864	1.07184	2.734	2.915	0.937907
	15	46.593	49.395	0.943274	3.079	2.972	1.036
	16	60.768	53.249	1.1412	2.797	3.215	0.869984
	17	51.203	57.294	0.893689	2.994	3.13	0.95655
	18	64.757	65.774	0.984538	2.412	3.898	0.618779
	19	52.768	53.102	0.99371	3	3.565	0.841515
	20	54.35	50.424	1.07786	3.328	2.452	1.35726
	21	54.175	57.169	0.947629	2.751	2.701	1.01851
	22	50.836	39.096	1.30029	3.282	3.096	1.06008
	23	64.071	57.938	1.10585	3.446	3.33	1.03483
	24	52.964	53.625	0.987674	3.232	3.562	0.907355
	25	43.107	37.821	1.13976	3.071	3.062	1.00294
				Shapiro-Wilk test:			Shapiro-Wilk test:
				p(normal): 0.1			p(normal): 0.8
	rl/Erk loss of function
	rl1/rl10a, Diap1-GFP, neur>RFP/+	Mean Intensity	Mean Intensity	Ratio	Mean Intensity	Mean Intensity	Ratio
	Bristle	F-Cell	Epidermal Cell	F-Cell/Epidermal Cell	F-Cells	Epidermal Cells	F-Cell/Epidermal Cell
	n	Diap1-GFP	Diap1-GFP	Diap1-GFP	neur>RFP	neur>RFP	neur>RFP
	1	55.062	52.33	1.05221	3.42	3.661	0.934171
	2	87.884	82.054	1.07105	4.42	4.188	1.0554
	3	79.705	78.741	1.01224	3.607	3.679	0.980429
	4	91.107	72.509	1.25649	3.679	4.554	0.807861
	5	95.571	95.5	1.00074	3.509	3.518	0.997442
	6	57.33	59.312	0.966583	3.518	3.696	0.95184
	7	65.509	63.214	1.03631	3.429	3.902	0.87878
	8	49.429	48.67	1.01559	3.938	3.598	1.0945
	9	40.848	43.071	0.948388	4.08	4.277	0.95394
	10	62.286	61.054	1.02018	4.143	4.062	1.01994
	11	39.116	34.732	1.12622	3.67	4.509	0.813928
	12	58.536	63.009	0.92901	4.312	4.107	1.04991
	13	66.098	65.83	1.00407	3.795	4.205	0.902497
	14	53.379	60.96	0.87564	3.763	2.814	1.33724
	15	93.802	96.763	0.969399	3.395	3.463	0.980364
	16	50.412	47.938	1.05161	3.136	3.249	0.96522
	17	50.689	48.316	1.04911	3.424	3.147	1.08802
	18	46.571	44.469	1.04727	3.944	3.746	1.05286
	19	58.768	64.61	0.909581	6.52	4.023	1.62068
	20	36.356	45.768	0.794354	4.542	4.706	0.965151
	21	50.188	57.362	0.874935	4.261	3.203	1.33032
	22	43.783	44.768	0.977998	2.725	3.058	0.891105
	23	43.232	57.13	0.75673	2.333	2.609	0.894212
	24	70.449	69.594	1.01229	3.942	3.812	1.0341
	25	46.246	43.884	1.05382	2.449	2.681	0.913465
	26	57	51.87	1.0989	3.145	2.536	1.24014
	27	55.232	57.029	0.96849	2.145	2.159	0.993516
	28	57.478	56.536	1.01666	3.13	2.623	1.19329
	29	68.737	77.489	0.887055	4.212	4.533	0.929186
	30	54.839	71.912	0.762585	4.423	4.044	1.09372
	31	74.759	76.044	0.983102	3.934	3.964	0.992432
	32	117.453	77.912	1.50751	4.635	4.153	1.11606
	33	81.832	75.839	1.07902	4.949	4.365	1.13379
	34	71.832	74.117	0.96917	4.796	5.474	0.876142
	35	113.38	112.555	1.00733	5.964	5.759	1.0356
				Shapiro-Wilk test:			Shapiro-Wilk test:
				p(normal): 0.0004			p(normal): 0.0006
										Kolmogorov-Smirnov test
										F-Cells Diap1-GFP/Epidermal Cells Diap1-GFP
										Control vs spi/EGF p(equal distribution): 1.4114E-15 p<0.0001 ****
										Control vs EGFR-DN p(equal distribution): 8.9017E-14 p<0.0001 ****
										Control vs rl/Erk p(equal distribution): 2.3447E-15 p<0.0001 ****
										Kolmogorov-Smirnov test
										F-Cells neur-RFP/Epidermal Cells neur-RFP
										Control vs spi/EGF p(equal distribution): 1.8684E-16 p<0.0001 ****
										Control vs EGFR-DN p(equal distribution): 8.9017E-14 p<0.0001 ****
										Control vs rl/Erk p(equal distribution): 3.0121E-16 p<0.0001 ****
