# Supplementary material for: Co-option of epidermal cells enables touch sensing
Source: Nat Cell Biol. Author manuscript; Available in PMC 2023 Apr 18. (PMC10104782; doi:10.1038/s41556-023-01110-2)
Supplement: Source Data Fig 6 [file EMS170579-supplement-Source_Data_Fig_6.xlsx]

## Sheet: Fig.6a
	Source Data Fig.6a
			TEP								MRP
	Bristle	Control	TEP						Bristle	Control	MRP
	n	Genotype	TEP (mV)						n	Genotype	MRP (sorted low to high)
	1	Ore-R	36.612						10	Ore-R	-3.38899
	2	Ore-R	53.144						19	Ore-R	-3.51663
	3	Ore-R	41.012						19	Ore-R	-3.52681
	4	Ore-R	34.403						28	Ore-R	-3.78208
	5	Ore-R	46.765						28	Ore-R	-3.82996
	6	Ore-R	46.836						18	Ore-R	-3.92104
	7	Ore-R	34.354						28	Ore-R	-3.98655
	8	Ore-R	66.588						19	Ore-R	-4.01551
	9	Ore-R	65.638						28	Ore-R	-4.04361
	10	Ore-R	45.256						28	Ore-R	-4.07988
	11	Ore-R	50.607						16	Ore-R	-4.08928
	12	Ore-R	49.775						28	Ore-R	-4.09006
	13	Ore-R	41.319						16	Ore-R	-4.10011
	14	Ore-R	43.222						28	Ore-R	-4.10781
	15	Ore-R	22.19						28	Ore-R	-4.11838
	16	Ore-R	27.441						27	Ore-R	-4.15146
	17	Ore-R	41.313						19	Ore-R	-4.16671
	18	Ore-R	62.472						19	Ore-R	-4.17149
	19	Ore-R	52.026						19	Ore-R	-4.17301
	20	Ore-R	51.484						19	Ore-R	-4.24182
	21	Ore-R	62.226						28	Ore-R	-4.24962
	22	Ore-R	35.997						19	Ore-R	-4.26269
	23	Ore-R	57.91						31	Ore-R	-4.2627
	24	Ore-R	63.895						19	Ore-R	-4.27992
	25	Ore-R	63.496						19	Ore-R	-4.28174
	26	Ore-R	41.551						19	Ore-R	-4.2886
	27	Ore-R	38.358						28	Ore-R	-4.29813
	28	Ore-R	39.627						19	Ore-R	-4.34694
	29	Ore-R	51.031						28	Ore-R	-4.35917
	30	Ore-R	53.57						28	Ore-R	-4.37864
	31	Ore-R	47.557						19	Ore-R	-4.38637
									19	Ore-R	-4.41245
									28	Ore-R	-4.42902
									27	Ore-R	-4.43619
									28	Ore-R	-4.46154
									27	Ore-R	-4.49351
									28	Ore-R	-4.50599
									16	Ore-R	-4.51826
									16	Ore-R	-4.52222
									28	Ore-R	-4.52685
									13	Ore-R	-4.55031
									19	Ore-R	-4.56235
									29	Ore-R	-4.57792
									16	Ore-R	-4.57905
									16	Ore-R	-4.58013
									28	Ore-R	-4.59457
									16	Ore-R	-4.62776
									22	Ore-R	-4.66373
									27	Ore-R	-4.67129
									13	Ore-R	-4.67568
									25	Ore-R	-4.67919
									13	Ore-R	-4.69763
									25	Ore-R	-4.71072
									28	Ore-R	-4.71895
									13	Ore-R	-4.73561
									22	Ore-R	-4.7774
									13	Ore-R	-4.78568
									28	Ore-R	-4.79
									16	Ore-R	-4.79337
									13	Ore-R	-4.79836
									19	Ore-R	-4.82453
									27	Ore-R	-4.82562
									16	Ore-R	-4.85467
									28	Ore-R	-4.87153
									27	Ore-R	-4.88088
									22	Ore-R	-4.88442
									27	Ore-R	-4.89141
									27	Ore-R	-4.90896
									27	Ore-R	-4.91001
									28	Ore-R	-4.92333
									28	Ore-R	-4.9254
									16	Ore-R	-4.92675
									27	Ore-R	-4.92968
									16	Ore-R	-4.93189
									28	Ore-R	-4.93859
									19	Ore-R	-4.94681
									27	Ore-R	-4.96893
									22	Ore-R	-4.97221
									13	Ore-R	-4.97948
									22	Ore-R	-4.97967
									13	Ore-R	-4.98754
									28	Ore-R	-4.99948
									16	Ore-R	-5.00363
									16	Ore-R	-5.00546
									16	Ore-R	-5.00704
									28	Ore-R	-5.00987
									31	Ore-R	-5.01153
									29	Ore-R	-5.01296
									16	Ore-R	-5.02119
									16	Ore-R	-5.03102
									13	Ore-R	-5.03256
									13	Ore-R	-5.06086
									16	Ore-R	-5.08219
									19	Ore-R	-5.10343
									16	Ore-R	-5.10727
									16	Ore-R	-5.11012
									13	Ore-R	-5.12801
									13	Ore-R	-5.13886
									13	Ore-R	-5.14968
									31	Ore-R	-5.15871
									27	Ore-R	-5.16972
									22	Ore-R	-5.17642
									31	Ore-R	-5.18854
									27	Ore-R	-5.20981
									13	Ore-R	-5.21618
									29	Ore-R	-5.21719
									16	Ore-R	-5.22579
									22	Ore-R	-5.24204
									22	Ore-R	-5.26397
									13	Ore-R	-5.2649
									22	Ore-R	-5.27112
									27	Ore-R	-5.2826
									13	Ore-R	-5.28852
									28	Ore-R	-5.32065
									13	Ore-R	-5.35915
									22	Ore-R	-5.361
									13	Ore-R	-5.36358
									19	Ore-R	-5.38691
									31	Ore-R	-5.39064
									13	Ore-R	-5.44219
									28	Ore-R	-5.45791
									22	Ore-R	-5.4707
									29	Ore-R	-5.47371
									13	Ore-R	-5.47682
									13	Ore-R	-5.47757
									28	Ore-R	-5.48036
									13	Ore-R	-5.486
									29	Ore-R	-5.52621
									13	Ore-R	-5.55916
									1	Ore-R	-5.56417
									13	Ore-R	-5.5661
									22	Ore-R	-5.56784
									29	Ore-R	-5.59861
									27	Ore-R	-5.60285
									31	Ore-R	-5.60426
									31	Ore-R	-5.64498
									29	Ore-R	-5.66899
									15	Ore-R	-5.68266
									22	Ore-R	-5.68285
									29	Ore-R	-5.75238
									22	Ore-R	-5.76622
									13	Ore-R	-5.78003
									13	Ore-R	-5.7921
									31	Ore-R	-5.80467
									31	Ore-R	-5.83038
									29	Ore-R	-5.83634
									29	Ore-R	-5.84697
									13	Ore-R	-5.86184
									31	Ore-R	-5.87314
									20	Ore-R	-5.87345
									31	Ore-R	-5.87709
									29	Ore-R	-5.88357
									13	Ore-R	-5.89627
									13	Ore-R	-5.89908
									22	Ore-R	-5.92099
									22	Ore-R	-5.94212
									30	Ore-R	-5.9571
									15	Ore-R	-5.95878
									29	Ore-R	-6.0008
									31	Ore-R	-6.02281
									22	Ore-R	-6.0363
									29	Ore-R	-6.07347
									11	Ore-R	-6.1018
									29	Ore-R	-6.10292
									31	Ore-R	-6.11323
									22	Ore-R	-6.11588
									29	Ore-R	-6.14006
									13	Ore-R	-6.14209
									15	Ore-R	-6.18132
									31	Ore-R	-6.20457
									15	Ore-R	-6.20667
									30	Ore-R	-6.22445
									29	Ore-R	-6.2258
									31	Ore-R	-6.24154
									31	Ore-R	-6.24692
									15	Ore-R	-6.26338
									15	Ore-R	-6.27313
									15	Ore-R	-6.27534
									29	Ore-R	-6.27954
									1	Ore-R	-6.30269
									15	Ore-R	-6.34878
									1	Ore-R	-6.36348
									30	Ore-R	-6.37576
									7	Ore-R	-6.38579
									31	Ore-R	-6.39188
									15	Ore-R	-6.42164
									29	Ore-R	-6.42886
									30	Ore-R	-6.43357
									31	Ore-R	-6.44418
									31	Ore-R	-6.45674
									29	Ore-R	-6.45971
									15	Ore-R	-6.47881
									15	Ore-R	-6.49303
									15	Ore-R	-6.51329
									30	Ore-R	-6.51849
									15	Ore-R	-6.53761
									12	Ore-R	-6.5388
									15	Ore-R	-6.55584
									31	Ore-R	-6.56951
									29	Ore-R	-6.58648
									15	Ore-R	-6.61979
									31	Ore-R	-6.64488
									15	Ore-R	-6.64656
									30	Ore-R	-6.64993
									11	Ore-R	-6.66247
									20	Ore-R	-6.68415
									30	Ore-R	-6.6931
									29	Ore-R	-6.69902
									29	Ore-R	-6.69965
									11	Ore-R	-6.70216
									20	Ore-R	-6.706
									31	Ore-R	-6.71404
									30	Ore-R	-6.73672
									20	Ore-R	-6.74443
									29	Ore-R	-6.74449
									15	Ore-R	-6.7541
									15	Ore-R	-6.75529
									31	Ore-R	-6.78749
									1	Ore-R	-6.8142
									20	Ore-R	-6.82858
									15	Ore-R	-6.85214
									31	Ore-R	-6.85835
									11	Ore-R	-6.86086
									29	Ore-R	-6.86516
									11	Ore-R	-6.87406
									15	Ore-R	-6.8765
									29	Ore-R	-6.90283
									15	Ore-R	-6.91365
									30	Ore-R	-6.91538
									30	Ore-R	-6.9168
									7	Ore-R	-6.95722
									15	Ore-R	-6.96767
									15	Ore-R	-6.98342
									10	Ore-R	-6.98611
									12	Ore-R	-7.01018
									11	Ore-R	-7.01956
									12	Ore-R	-7.03016
									7	Ore-R	-7.03374
									30	Ore-R	-7.03459
									11	Ore-R	-7.04597
									30	Ore-R	-7.05112
									15	Ore-R	-7.05396
									12	Ore-R	-7.06573
									20	Ore-R	-7.07813
									15	Ore-R	-7.08971
									11	Ore-R	-7.10018
									12	Ore-R	-7.13314
									31	Ore-R	-7.14765
									12	Ore-R	-7.15628
									31	Ore-R	-7.15987
									31	Ore-R	-7.17476
									7	Ore-R	-7.1887
									30	Ore-R	-7.19358
									30	Ore-R	-7.21145
									11	Ore-R	-7.21839
									7	Ore-R	-7.22629
									9	Ore-R	-7.23027
									11	Ore-R	-7.24166
									7	Ore-R	-7.24501
									29	Ore-R	-7.26858
									11	Ore-R	-7.27579
									30	Ore-R	-7.28699
									7	Ore-R	-7.29043
									12	Ore-R	-7.3105
									11	Ore-R	-7.3234
									12	Ore-R	-7.32648
									29	Ore-R	-7.32907
									1	Ore-R	-7.32937
									15	Ore-R	-7.34272
									29	Ore-R	-7.35619
									20	Ore-R	-7.35921
									12	Ore-R	-7.35941
									11	Ore-R	-7.36646
									7	Ore-R	-7.37721
									7	Ore-R	-7.39584
									14	Ore-R	-7.40522
									31	Ore-R	-7.40846
									29	Ore-R	-7.42786
									31	Ore-R	-7.4428
									11	Ore-R	-7.44839
									7	Ore-R	-7.45438
									12	Ore-R	-7.45455
									1	Ore-R	-7.46968
									7	Ore-R	-7.47379
									11	Ore-R	-7.47832
									11	Ore-R	-7.48216
									11	Ore-R	-7.48325
									31	Ore-R	-7.49802
									31	Ore-R	-7.50042
									11	Ore-R	-7.50443
									11	Ore-R	-7.50868
									7	Ore-R	-7.52789
									7	Ore-R	-7.52978
									12	Ore-R	-7.53394
									11	Ore-R	-7.5371
									1	Ore-R	-7.55175
									30	Ore-R	-7.56943
									31	Ore-R	-7.57241
									14	Ore-R	-7.59644
									7	Ore-R	-7.60352
									12	Ore-R	-7.60742
									7	Ore-R	-7.64344
									30	Ore-R	-7.65532
									9	Ore-R	-7.66363
									29	Ore-R	-7.67932
									1	Ore-R	-7.67944
									11	Ore-R	-7.69882
									30	Ore-R	-7.70015
									12	Ore-R	-7.70518
									7	Ore-R	-7.70544
									30	Ore-R	-7.7167
									7	Ore-R	-7.74196
									7	Ore-R	-7.74215
									11	Ore-R	-7.74406
									23	Ore-R	-7.74842
									7	Ore-R	-7.75012
									1	Ore-R	-7.75229
									29	Ore-R	-7.7633
									23	Ore-R	-7.77917
									7	Ore-R	-7.78359
									2	Ore-R	-7.87029
									12	Ore-R	-7.89585
									12	Ore-R	-7.91745
									11	Ore-R	-7.92002
									5	Ore-R	-7.92096
									30	Ore-R	-7.93802
									23	Ore-R	-7.94572
									23	Ore-R	-7.94701
									20	Ore-R	-7.96309
									11	Ore-R	-7.96744
									23	Ore-R	-7.96998
									23	Ore-R	-7.972
									11	Ore-R	-7.98441
									30	Ore-R	-7.98883
									15	Ore-R	-7.99878
									20	Ore-R	-8.01512
									11	Ore-R	-8.03874
									11	Ore-R	-8.06139
									1	Ore-R	-8.0732
									11	Ore-R	-8.07812
									7	Ore-R	-8.08155
									14	Ore-R	-8.08508
									24	Ore-R	-8.11701
									12	Ore-R	-8.1186
									23	Ore-R	-8.15812
									9	Ore-R	-8.19637
									21	Ore-R	-8.21392
									1	Ore-R	-8.22923
									24	Ore-R	-8.22953
									12	Ore-R	-8.23017
									23	Ore-R	-8.23803
									23	Ore-R	-8.24402
									9	Ore-R	-8.26249
									23	Ore-R	-8.26549
									11	Ore-R	-8.26788
									12	Ore-R	-8.27062
									23	Ore-R	-8.27228
									23	Ore-R	-8.27745
									7	Ore-R	-8.27816
									9	Ore-R	-8.30253
									23	Ore-R	-8.30548
									14	Ore-R	-8.31124
									17	Ore-R	-8.31783
									14	Ore-R	-8.36484
									23	Ore-R	-8.37009
									24	Ore-R	-8.38395
									2	Ore-R	-8.39109
									30	Ore-R	-8.40161
									23	Ore-R	-8.40202
									17	Ore-R	-8.40342
									1	Ore-R	-8.40881
									23	Ore-R	-8.41092
									9	Ore-R	-8.41899
									7	Ore-R	-8.41989
									1	Ore-R	-8.4358
									1	Ore-R	-8.43636
									23	Ore-R	-8.44033
									17	Ore-R	-8.44351
									11	Ore-R	-8.47008
									23	Ore-R	-8.49985
									23	Ore-R	-8.51411
									14	Ore-R	-8.51496
									2	Ore-R	-8.51736
									17	Ore-R	-8.52458
									14	Ore-R	-8.5298
									12	Ore-R	-8.53018
									2	Ore-R	-8.53362
									24	Ore-R	-8.54391
									1	Ore-R	-8.54499
									14	Ore-R	-8.54876
									12	Ore-R	-8.55429
									1	Ore-R	-8.58876
									23	Ore-R	-8.61086
									23	Ore-R	-8.64763
									17	Ore-R	-8.64815
									12	Ore-R	-8.65559
									24	Ore-R	-8.65823
									12	Ore-R	-8.69595
									12	Ore-R	-8.69708
									24	Ore-R	-8.69925
									26	Ore-R	-8.70257
									17	Ore-R	-8.70514
									1	Ore-R	-8.70778
									17	Ore-R	-8.71457
									21	Ore-R	-8.71631
									11	Ore-R	-8.733
									23	Ore-R	-8.73784
									14	Ore-R	-8.74022
									17	Ore-R	-8.75012
									24	Ore-R	-8.75642
									11	Ore-R	-8.76674
									17	Ore-R	-8.76875
									23	Ore-R	-8.77101
									1	Ore-R	-8.77638
									17	Ore-R	-8.77831
									17	Ore-R	-8.81402
									24	Ore-R	-8.82444
									14	Ore-R	-8.83631
									12	Ore-R	-8.84005
									12	Ore-R	-8.85577
									18	Ore-R	-8.8738
									17	Ore-R	-8.88654
									17	Ore-R	-8.88904
									1	Ore-R	-8.90891
									9	Ore-R	-8.92409
									24	Ore-R	-8.93019
									18	Ore-R	-8.94379
									17	Ore-R	-8.95248
									1	Ore-R	-8.96728
									9	Ore-R	-8.98207
									24	Ore-R	-8.99409
									14	Ore-R	-9.01042
									5	Ore-R	-9.02745
									23	Ore-R	-9.03088
									23	Ore-R	-9.0335
									5	Ore-R	-9.0353
									18	Ore-R	-9.06362
									14	Ore-R	-9.06895
									1	Ore-R	-9.07609
									9	Ore-R	-9.08729
									17	Ore-R	-9.0921
									26	Ore-R	-9.09999
									17	Ore-R	-9.10273
									14	Ore-R	-9.11503
									26	Ore-R	-9.1232
									17	Ore-R	-9.14569
									14	Ore-R	-9.15064
									26	Ore-R	-9.16418
									17	Ore-R	-9.16467
									5	Ore-R	-9.16885
									21	Ore-R	-9.17632
									24	Ore-R	-9.18209
									26	Ore-R	-9.18561
									14	Ore-R	-9.18746
									14	Ore-R	-9.19683
									1	Ore-R	-9.21037
									17	Ore-R	-9.21799
									26	Ore-R	-9.22144
									21	Ore-R	-9.22517
									17	Ore-R	-9.24139
									17	Ore-R	-9.24441
									24	Ore-R	-9.24635
									17	Ore-R	-9.25186
									26	Ore-R	-9.25696
									9	Ore-R	-9.25782
									20	Ore-R	-9.25839
									18	Ore-R	-9.26211
									24	Ore-R	-9.26454
									1	Ore-R	-9.27561
									23	Ore-R	-9.29345
									17	Ore-R	-9.30369
									14	Ore-R	-9.32087
									17	Ore-R	-9.32483
									17	Ore-R	-9.32744
									17	Ore-R	-9.34112
									23	Ore-R	-9.35162
									14	Ore-R	-9.37723
									17	Ore-R	-9.38226
									6	Ore-R	-9.39141
									17	Ore-R	-9.39443
									23	Ore-R	-9.41452
									5	Ore-R	-9.4159
									14	Ore-R	-9.418
									17	Ore-R	-9.42811
									26	Ore-R	-9.45395
									2	Ore-R	-9.5373
									21	Ore-R	-9.54658
									9	Ore-R	-9.55623
									24	Ore-R	-9.55644
									1	Ore-R	-9.56292
									24	Ore-R	-9.56772
									23	Ore-R	-9.569
									17	Ore-R	-9.57067
									21	Ore-R	-9.57588
									23	Ore-R	-9.58627
									9	Ore-R	-9.59237
									8	Ore-R	-9.60236
									24	Ore-R	-9.60968
									17	Ore-R	-9.61481
									2	Ore-R	-9.61874
									26	Ore-R	-9.63401
									5	Ore-R	-9.64352
									14	Ore-R	-9.64429
									18	Ore-R	-9.64477
									21	Ore-R	-9.6622
									14	Ore-R	-9.67014
									14	Ore-R	-9.69094
									21	Ore-R	-9.70262
									5	Ore-R	-9.71209
									9	Ore-R	-9.71444
									9	Ore-R	-9.72061
									24	Ore-R	-9.74053
									8	Ore-R	-9.74823
									24	Ore-R	-9.74829
									24	Ore-R	-9.74911
									24	Ore-R	-9.75049
									9	Ore-R	-9.79111
									24	Ore-R	-9.80343
									1	Ore-R	-9.81679
									14	Ore-R	-9.83075
									21	Ore-R	-9.83916
									9	Ore-R	-9.8413
									14	Ore-R	-9.86139
									9	Ore-R	-9.86807
									9	Ore-R	-9.87231
									21	Ore-R	-9.88631
									1	Ore-R	-9.89041
									24	Ore-R	-9.89828
									14	Ore-R	-9.8984
									24	Ore-R	-9.91864
									5	Ore-R	-9.9208
									21	Ore-R	-9.93968
									1	Ore-R	-9.94306
									23	Ore-R	-9.95316
									1	Ore-R	-9.96269
									21	Ore-R	-9.97064
									21	Ore-R	-9.98989
									21	Ore-R	-9.99739
									2	Ore-R	-9.9984
									21	Ore-R	-10.0324
									9	Ore-R	-10.0329
									24	Ore-R	-10.0347
									24	Ore-R	-10.0416
									6	Ore-R	-10.0509
									5	Ore-R	-10.0862
									18	Ore-R	-10.0983
									5	Ore-R	-10.1051
									18	Ore-R	-10.109
									1	Ore-R	-10.1127
									21	Ore-R	-10.1337
									5	Ore-R	-10.1399
									9	Ore-R	-10.1466
									18	Ore-R	-10.1764
									9	Ore-R	-10.1956
									21	Ore-R	-10.2083
									21	Ore-R	-10.2172
									1	Ore-R	-10.2236
									21	Ore-R	-10.2294
									8	Ore-R	-10.2331
									8	Ore-R	-10.2395
									5	Ore-R	-10.2726
									6	Ore-R	-10.3051
									25	Ore-R	-10.31
									21	Ore-R	-10.3381
									24	Ore-R	-10.3439
									21	Ore-R	-10.3461
									21	Ore-R	-10.3486
									18	Ore-R	-10.3802
									24	Ore-R	-10.4473
									9	Ore-R	-10.479
									9	Ore-R	-10.4808
									2	Ore-R	-10.4912
									2	Ore-R	-10.4923
									9	Ore-R	-10.5084
									17	Ore-R	-10.5282
									5	Ore-R	-10.5627
									9	Ore-R	-10.5675
									21	Ore-R	-10.5958
									8	Ore-R	-10.5979
									25	Ore-R	-10.6146
									14	Ore-R	-10.622
									18	Ore-R	-10.6264
									21	Ore-R	-10.6436
									9	Ore-R	-10.6448
									18	Ore-R	-10.6597
									25	Ore-R	-10.6704
									5	Ore-R	-10.6823
									8	Ore-R	-10.6828
									21	Ore-R	-10.707
									21	Ore-R	-10.7311
									18	Ore-R	-10.7391
									5	Ore-R	-10.7595
									8	Ore-R	-10.784
									25	Ore-R	-10.8267
									18	Ore-R	-10.8349
									21	Ore-R	-10.8425
									8	Ore-R	-10.8434
									8	Ore-R	-10.8884
									3	Ore-R	-10.8907
									8	Ore-R	-10.9015
									5	Ore-R	-10.915
									25	Ore-R	-10.9326
									6	Ore-R	-10.9453
									8	Ore-R	-10.9531
									2	Ore-R	-10.9742
									5	Ore-R	-10.9757
									25	Ore-R	-10.9796
									25	Ore-R	-10.991
									5	Ore-R	-11.0078
									6	Ore-R	-11.0082
									21	Ore-R	-11.0237
									6	Ore-R	-11.0355
									8	Ore-R	-11.0359
									8	Ore-R	-11.0642
									8	Ore-R	-11.0886
									25	Ore-R	-11.0901
									5	Ore-R	-11.1157
									8	Ore-R	-11.1379
									5	Ore-R	-11.1471
									6	Ore-R	-11.1539
									5	Ore-R	-11.1641
									3	Ore-R	-11.1923
									18	Ore-R	-11.2067
									7	Ore-R	-11.209
									5	Ore-R	-11.2093
									8	Ore-R	-11.2323
									5	Ore-R	-11.2424
									3	Ore-R	-11.2554
									21	Ore-R	-11.2564
									25	Ore-R	-11.2573
									8	Ore-R	-11.2654
									8	Ore-R	-11.2883
									5	Ore-R	-11.3048
									5	Ore-R	-11.3677
									3	Ore-R	-11.3746
									8	Ore-R	-11.3823
									25	Ore-R	-11.4477
									25	Ore-R	-11.453
									25	Ore-R	-11.4615
									6	Ore-R	-11.4826
									25	Ore-R	-11.4857
									25	Ore-R	-11.4936
									25	Ore-R	-11.5063
									25	Ore-R	-11.5107
									25	Ore-R	-11.5314
									6	Ore-R	-11.5599
									6	Ore-R	-11.5606
									25	Ore-R	-11.5724
									8	Ore-R	-11.5834
									6	Ore-R	-11.6066
									3	Ore-R	-11.6068
									5	Ore-R	-11.6149
									18	Ore-R	-11.6302
									21	Ore-R	-11.6587
									6	Ore-R	-11.6591
									6	Ore-R	-11.6693
									25	Ore-R	-11.6752
									4	Ore-R	-11.7284
									18	Ore-R	-11.7294
									8	Ore-R	-11.7488
									6	Ore-R	-11.7766
									6	Ore-R	-11.7833
									8	Ore-R	-11.8078
									25	Ore-R	-11.8459
									5	Ore-R	-11.8929
									5	Ore-R	-11.9015
									25	Ore-R	-11.9239
									25	Ore-R	-11.9348
									3	Ore-R	-11.9464
									8	Ore-R	-11.9725
									2	Ore-R	-11.9785
									25	Ore-R	-11.9932
									25	Ore-R	-11.9953
									5	Ore-R	-12.0137
									8	Ore-R	-12.0922
									6	Ore-R	-12.0962
									25	Ore-R	-12.1312
									4	Ore-R	-12.1658
									9	Ore-R	-12.1862
									25	Ore-R	-12.2622
									4	Ore-R	-12.2756
									4	Ore-R	-12.2832
									4	Ore-R	-12.2926
									8	Ore-R	-12.3037
									6	Ore-R	-12.3148
									3	Ore-R	-12.3295
									25	Ore-R	-12.3337
									6	Ore-R	-12.3381
									4	Ore-R	-12.3646
									3	Ore-R	-12.3792
									6	Ore-R	-12.408
									6	Ore-R	-12.4175
									25	Ore-R	-12.4194
									4	Ore-R	-12.4363
									4	Ore-R	-12.4541
									4	Ore-R	-12.463
									4	Ore-R	-12.4661
									6	Ore-R	-12.4719
									3	Ore-R	-12.5073
									4	Ore-R	-12.5135
									6	Ore-R	-12.5202
									6	Ore-R	-12.522
									18	Ore-R	-12.5321
									6	Ore-R	-12.5783
									4	Ore-R	-12.5938
									25	Ore-R	-12.5962
									6	Ore-R	-12.6102
									4	Ore-R	-12.6175
									4	Ore-R	-12.6198
									6	Ore-R	-12.6256
									18	Ore-R	-12.6454
									4	Ore-R	-12.6684
									25	Ore-R	-12.6895
									4	Ore-R	-12.6961
									4	Ore-R	-12.6971
									6	Ore-R	-12.6977
									6	Ore-R	-12.787
									3	Ore-R	-12.819
									3	Ore-R	-12.8205
									4	Ore-R	-12.8215
									4	Ore-R	-12.8721
									4	Ore-R	-12.9144
									4	Ore-R	-12.9332
									6	Ore-R	-12.9335
									4	Ore-R	-12.968
									4	Ore-R	-12.9764
									4	Ore-R	-12.99
									4	Ore-R	-13.0838
									3	Ore-R	-13.1279
									4	Ore-R	-13.1337
									8	Ore-R	-13.1493
									3	Ore-R	-13.2049
									8	Ore-R	-13.2125
									4	Ore-R	-13.2267
									3	Ore-R	-13.2312
									3	Ore-R	-13.3058
									3	Ore-R	-13.3183
									3	Ore-R	-13.3206
									3	Ore-R	-13.4382
									3	Ore-R	-13.4983
									4	Ore-R	-13.5039
									3	Ore-R	-13.5193
									3	Ore-R	-13.5848
									3	Ore-R	-13.6181
									3	Ore-R	-13.6431
									4	Ore-R	-13.6569
									3	Ore-R	-13.6705
									3	Ore-R	-13.6707
									3	Ore-R	-13.6751
									6	Ore-R	-13.7069
									3	Ore-R	-13.7072
									3	Ore-R	-13.71
									3	Ore-R	-13.7344
									3	Ore-R	-13.7461
									3	Ore-R	-13.7662
									4	Ore-R	-13.7668
									3	Ore-R	-13.8002
									4	Ore-R	-13.8172
									3	Ore-R	-13.9198
									9	Ore-R	-14.2239
									4	Ore-R	-14.2375
									8	Ore-R	-14.3895

## Sheet: Fig.6b
	Source Data Fig.6b	____________	____________		______		____________	____________	____________	_	_	Shapiro-Wilk test for normal distribution performed	_	_	____________	____________	____________	_	_______	_	____________	____________	____________	_	_	Shapiro-Wilk test for normal distribution performed
		____________	____________		______		____________	____________	____________	_	_	Kolmogorov-Smirnov test for equal distribution applied	_	_	____________	____________	____________	_	_______	_	____________	____________	____________	_	_	one-way ANOVA with Kruskal-Wallis test for equal medians applied
			TEP						TEP								MRP						MRP
	Bristle	No F-Cell	TEP				Bristle	Control	TEP						Bristle	No F-Cell	MRP				Bristle	Control	MRP
	n	Genotype	TEP (mV)				n	Genotype	TEP (mV)						n	Genotype	MRP mV (sorted low to high)				n	Genotype	MRP mV (sorted low to high)
	1	neur>spiKD	22.271				1	neur>GFPKD Control	36.346						20	neur>spiKD	-0.489758				8	neur>GFPKD Control	-2.06614
	2	neur>spiKD	28.422				2	neur>GFPKD Control	48.693						1	neur>spiKD	-0.529913				8	neur>GFPKD Control	-2.12862
	3	neur>spiKD	38.467				3	neur>GFPKD Control	38.329						16	neur>spiKD	-0.531564				8	neur>GFPKD Control	-2.37967
	4	neur>spiKD	39.225				4	neur>GFPKD Control	36.657						17	neur>spiKD	-0.534295				8	neur>GFPKD Control	-2.63196
	5	neur>spiKD	43.622				5	neur>GFPKD Control	39.758						20	neur>spiKD	-0.544917				8	neur>GFPKD Control	-2.63836
	6	neur>spiKD	40.57				6	neur>GFPKD Control	27.405						10	neur>spiKD	-0.553154				8	neur>GFPKD Control	-2.6879
	7	neur>spiKD	3.218				7	neur>GFPKD Control	61.521						18	neur>spiKD	-0.553711				8	neur>GFPKD Control	-3.37553
	8	neur>spiKD	9.435				8	neur>GFPKD Control	42.275						3	neur>spiKD	-0.567321				8	neur>GFPKD Control	-3.44871
	9	neur>spiKD	11.911				9	neur>GFPKD Control	38.067						20	neur>spiKD	-0.57805				8	neur>GFPKD Control	-3.73725
	10	neur>spiKD	11.859				10	neur>GFPKD Control	41.218						16	neur>spiKD	-0.596006				14	neur>GFPKD Control	-3.87826
	11	neur>spiKD	5.507				11	neur>GFPKD Control	17.293						20	neur>spiKD	-0.601799				14	neur>GFPKD Control	-3.93194
	12	neur>spiKD	14.574				12	neur>GFPKD Control	15.148						10	neur>spiKD	-0.608738				14	neur>GFPKD Control	-3.94724
	13	neur>spiKD	12.155				13	neur>GFPKD Control	15.457						17	neur>spiKD	-0.610316				14	neur>GFPKD Control	-4.02739
	14	neur>spiKD	13.201				14	neur>GFPKD Control	15.551						16	neur>spiKD	-0.613389				14	neur>GFPKD Control	-4.08737
	15	neur>spiKD	11.784				15	neur>GFPKD Control	47.313						16	neur>spiKD	-0.621745				14	neur>GFPKD Control	-4.0962
	16	neur>spiKD	22.887				16	neur>GFPKD Control	54.735						10	neur>spiKD	-0.622222				14	neur>GFPKD Control	-4.1013
	17	neur>spiKD	25.879				17	neur>GFPKD Control	44.845						9	neur>spiKD	-0.626298				14	neur>GFPKD Control	-4.11754
	18	neur>spiKD	25.82				18	neur>GFPKD Control	40.358						19	neur>spiKD	-0.643403				14	neur>GFPKD Control	-4.18187
	19	neur>spiKD	37.239												3	neur>spiKD	-0.643853				14	neur>GFPKD Control	-4.18428
	20	neur>spiKD	40.582												11	neur>spiKD	-0.653648				14	neur>GFPKD Control	-4.19056
															19	neur>spiKD	-0.666749				14	neur>GFPKD Control	-4.19082
															20	neur>spiKD	-0.67199				14	neur>GFPKD Control	-4.32762
															18	neur>spiKD	-0.673393				14	neur>GFPKD Control	-4.33972
			Shapiro-Wilk test						Shapiro-Wilk test						20	neur>spiKD	-0.673684				14	neur>GFPKD Control	-4.38152
			p(normal): 0.05						p(normal): 0.1						20	neur>spiKD	-0.679821				14	neur>GFPKD Control	-4.50204
															17	neur>spiKD	-0.68107				14	neur>GFPKD Control	-4.60289
												Kolmogorov-Smirnov test			18	neur>spiKD	-0.688246				14	neur>GFPKD Control	-4.61858
												neur>GFPKD Control vs neur>spiKD p(equal distribution): 0.02 p<0.05 *			11	neur>spiKD	-0.688658				14	neur>GFPKD Control	-4.62127
															7	neur>spiKD	-0.689676				14	neur>GFPKD Control	-4.6401
															18	neur>spiKD	-0.69011				15	neur>GFPKD Control	-4.72715
															9	neur>spiKD	-0.690201				15	neur>GFPKD Control	-4.78425
															17	neur>spiKD	-0.697693				15	neur>GFPKD Control	-4.82469
															8	neur>spiKD	-0.704915				14	neur>GFPKD Control	-4.82691
															9	neur>spiKD	-0.705088				15	neur>GFPKD Control	-4.87088
															17	neur>spiKD	-0.706867				15	neur>GFPKD Control	-4.90966
															17	neur>spiKD	-0.710858				15	neur>GFPKD Control	-4.92908
															10	neur>spiKD	-0.711012				15	neur>GFPKD Control	-4.92912
															10	neur>spiKD	-0.715637				15	neur>GFPKD Control	-4.93452
															9	neur>spiKD	-0.7159				15	neur>GFPKD Control	-4.94044
															17	neur>spiKD	-0.716048				15	neur>GFPKD Control	-4.96351
															5	neur>spiKD	-0.719711				15	neur>GFPKD Control	-4.99321
															8	neur>spiKD	-0.719812				15	neur>GFPKD Control	-5.03228
															18	neur>spiKD	-0.720414				15	neur>GFPKD Control	-5.03467
															1	neur>spiKD	-0.72615				15	neur>GFPKD Control	-5.03855
															11	neur>spiKD	-0.730879				15	neur>GFPKD Control	-5.07329
															15	neur>spiKD	-0.733499				14	neur>GFPKD Control	-5.12246
															11	neur>spiKD	-0.734887				15	neur>GFPKD Control	-5.14492
															5	neur>spiKD	-0.735555				15	neur>GFPKD Control	-5.16496
															7	neur>spiKD	-0.739565				16	neur>GFPKD Control	-5.16854
															9	neur>spiKD	-0.739704				15	neur>GFPKD Control	-5.18064
															11	neur>spiKD	-0.740565				15	neur>GFPKD Control	-5.2174
															18	neur>spiKD	-0.742035				15	neur>GFPKD Control	-5.24779
															19	neur>spiKD	-0.74628				16	neur>GFPKD Control	-5.30925
															1	neur>spiKD	-0.747748				7	neur>GFPKD Control	-5.33798
															3	neur>spiKD	-0.751059				7	neur>GFPKD Control	-5.34209
															18	neur>spiKD	-0.75476				16	neur>GFPKD Control	-5.3426
															3	neur>spiKD	-0.755676				16	neur>GFPKD Control	-5.38299
															19	neur>spiKD	-0.7558				16	neur>GFPKD Control	-5.40628
															1	neur>spiKD	-0.762212				7	neur>GFPKD Control	-5.40935
															15	neur>spiKD	-0.763615				15	neur>GFPKD Control	-5.40998
															3	neur>spiKD	-0.765148				15	neur>GFPKD Control	-5.43092
															8	neur>spiKD	-0.772554				7	neur>GFPKD Control	-5.43945
															18	neur>spiKD	-0.774236				5	neur>GFPKD Control	-5.43973
															19	neur>spiKD	-0.775323				16	neur>GFPKD Control	-5.46651
															1	neur>spiKD	-0.776885				16	neur>GFPKD Control	-5.48028
															9	neur>spiKD	-0.78308				16	neur>GFPKD Control	-5.49019
															17	neur>spiKD	-0.783595				4	neur>GFPKD Control	-5.49814
															3	neur>spiKD	-0.783605				16	neur>GFPKD Control	-5.52211
															9	neur>spiKD	-0.784786				5	neur>GFPKD Control	-5.52325
															1	neur>spiKD	-0.790248				16	neur>GFPKD Control	-5.54411
															16	neur>spiKD	-0.796063				16	neur>GFPKD Control	-5.55384
															10	neur>spiKD	-0.796446				5	neur>GFPKD Control	-5.55905
															20	neur>spiKD	-0.798258				16	neur>GFPKD Control	-5.56777
															5	neur>spiKD	-0.800963				16	neur>GFPKD Control	-5.56872
															19	neur>spiKD	-0.803169				15	neur>GFPKD Control	-5.56972
															15	neur>spiKD	-0.807025				15	neur>GFPKD Control	-5.58332
															7	neur>spiKD	-0.80807				15	neur>GFPKD Control	-5.59623
															3	neur>spiKD	-0.808596				15	neur>GFPKD Control	-5.64213
															16	neur>spiKD	-0.812762				16	neur>GFPKD Control	-5.65596
															9	neur>spiKD	-0.813949				5	neur>GFPKD Control	-5.66516
															9	neur>spiKD	-0.820529				7	neur>GFPKD Control	-5.68026
															3	neur>spiKD	-0.821888				5	neur>GFPKD Control	-5.7317
															18	neur>spiKD	-0.822187				15	neur>GFPKD Control	-5.73544
															20	neur>spiKD	-0.824642				15	neur>GFPKD Control	-5.74071
															19	neur>spiKD	-0.827496				15	neur>GFPKD Control	-5.75969
															5	neur>spiKD	-0.833748				16	neur>GFPKD Control	-5.77059
															20	neur>spiKD	-0.834572				9	neur>GFPKD Control	-5.77872
															11	neur>spiKD	-0.835636				9	neur>GFPKD Control	-5.78064
															7	neur>spiKD	-0.841871				5	neur>GFPKD Control	-5.78513
															8	neur>spiKD	-0.842865				16	neur>GFPKD Control	-5.78632
															5	neur>spiKD	-0.843723				16	neur>GFPKD Control	-5.80062
															17	neur>spiKD	-0.844175				15	neur>GFPKD Control	-5.812
															5	neur>spiKD	-0.844852				7	neur>GFPKD Control	-5.82731
															10	neur>spiKD	-0.847051				15	neur>GFPKD Control	-5.84105
															5	neur>spiKD	-0.850377				4	neur>GFPKD Control	-5.84485
															8	neur>spiKD	-0.852992				16	neur>GFPKD Control	-5.8544
															11	neur>spiKD	-0.857111				4	neur>GFPKD Control	-5.86792
															8	neur>spiKD	-0.858613				16	neur>GFPKD Control	-5.87389
															19	neur>spiKD	-0.859023				5	neur>GFPKD Control	-5.89484
															1	neur>spiKD	-0.860697				16	neur>GFPKD Control	-5.89556
															9	neur>spiKD	-0.863867				7	neur>GFPKD Control	-5.91406
															10	neur>spiKD	-0.864903				16	neur>GFPKD Control	-5.92089
															8	neur>spiKD	-0.865621				9	neur>GFPKD Control	-5.93684
															20	neur>spiKD	-0.875165				9	neur>GFPKD Control	-5.93781
															17	neur>spiKD	-0.878962				15	neur>GFPKD Control	-5.95235
															18	neur>spiKD	-0.882638				3	neur>GFPKD Control	-5.96822
															3	neur>spiKD	-0.884592				16	neur>GFPKD Control	-5.98125
															18	neur>spiKD	-0.885582				16	neur>GFPKD Control	-5.98848
															10	neur>spiKD	-0.887082				4	neur>GFPKD Control	-6.00076
															9	neur>spiKD	-0.892347				6	neur>GFPKD Control	-6.00118
															9	neur>spiKD	-0.906541				7	neur>GFPKD Control	-6.00169
															11	neur>spiKD	-0.907239				16	neur>GFPKD Control	-6.04557
															18	neur>spiKD	-0.910202				4	neur>GFPKD Control	-6.05078
															16	neur>spiKD	-0.910424				3	neur>GFPKD Control	-6.05723
															1	neur>spiKD	-0.911183				17	neur>GFPKD Control	-6.06639
															3	neur>spiKD	-0.912481				3	neur>GFPKD Control	-6.07419
															19	neur>spiKD	-0.912783				9	neur>GFPKD Control	-6.08331
															5	neur>spiKD	-0.915885				9	neur>GFPKD Control	-6.08331
															11	neur>spiKD	-0.920385				7	neur>GFPKD Control	-6.10061
															5	neur>spiKD	-0.921575				16	neur>GFPKD Control	-6.11641
															19	neur>spiKD	-0.922775				15	neur>GFPKD Control	-6.11949
															16	neur>spiKD	-0.924665				17	neur>GFPKD Control	-6.13908
															11	neur>spiKD	-0.92603				6	neur>GFPKD Control	-6.14457
															16	neur>spiKD	-0.928211				6	neur>GFPKD Control	-6.17739
															5	neur>spiKD	-0.929622				3	neur>GFPKD Control	-6.1801
															9	neur>spiKD	-0.929834				5	neur>GFPKD Control	-6.18213
															10	neur>spiKD	-0.933384				9	neur>GFPKD Control	-6.19667
															10	neur>spiKD	-0.935049				9	neur>GFPKD Control	-6.19667
															5	neur>spiKD	-0.948172				17	neur>GFPKD Control	-6.19956
															8	neur>spiKD	-0.950011				4	neur>GFPKD Control	-6.21453
															3	neur>spiKD	-0.950351				4	neur>GFPKD Control	-6.21798
															9	neur>spiKD	-0.951046				6	neur>GFPKD Control	-6.24204
															20	neur>spiKD	-0.95193				15	neur>GFPKD Control	-6.24303
															8	neur>spiKD	-0.958219				9	neur>GFPKD Control	-6.24477
															9	neur>spiKD	-0.958277				9	neur>GFPKD Control	-6.24477
															10	neur>spiKD	-0.96911				3	neur>GFPKD Control	-6.24985
															11	neur>spiKD	-0.970453				17	neur>GFPKD Control	-6.26985
															20	neur>spiKD	-0.989783				4	neur>GFPKD Control	-6.29799
															9	neur>spiKD	-0.991017				6	neur>GFPKD Control	-6.29872
															18	neur>spiKD	-0.996624				17	neur>GFPKD Control	-6.29908
															11	neur>spiKD	-0.998543				6	neur>GFPKD Control	-6.30499
															16	neur>spiKD	-0.998612				16	neur>GFPKD Control	-6.32189
															7	neur>spiKD	-1.00262				7	neur>GFPKD Control	-6.33495
															11	neur>spiKD	-1.0087				15	neur>GFPKD Control	-6.3487
															16	neur>spiKD	-1.01103				7	neur>GFPKD Control	-6.35155
															8	neur>spiKD	-1.02681				17	neur>GFPKD Control	-6.35204
															3	neur>spiKD	-1.02693				5	neur>GFPKD Control	-6.36843
															18	neur>spiKD	-1.03234				5	neur>GFPKD Control	-6.37522
															20	neur>spiKD	-1.04639				4	neur>GFPKD Control	-6.39247
															3	neur>spiKD	-1.04896				3	neur>GFPKD Control	-6.39385
															11	neur>spiKD	-1.05007				7	neur>GFPKD Control	-6.39622
															3	neur>spiKD	-1.05356				6	neur>GFPKD Control	-6.41256
															16	neur>spiKD	-1.05707				5	neur>GFPKD Control	-6.43163
															9	neur>spiKD	-1.05827				3	neur>GFPKD Control	-6.44526
															17	neur>spiKD	-1.06111				16	neur>GFPKD Control	-6.44713
															9	neur>spiKD	-1.07046				5	neur>GFPKD Control	-6.4603
															8	neur>spiKD	-1.0785				5	neur>GFPKD Control	-6.46408
															8	neur>spiKD	-1.07987				16	neur>GFPKD Control	-6.46805
															8	neur>spiKD	-1.08275				5	neur>GFPKD Control	-6.49257
															8	neur>spiKD	-1.08506				5	neur>GFPKD Control	-6.50519
															8	neur>spiKD	-1.08606				9	neur>GFPKD Control	-6.52865
															8	neur>spiKD	-1.08682				9	neur>GFPKD Control	-6.52865
															18	neur>spiKD	-1.08804				4	neur>GFPKD Control	-6.53559
															1	neur>spiKD	-1.09506				13	neur>GFPKD Control	-6.5469
															3	neur>spiKD	-1.09601				4	neur>GFPKD Control	-6.56027
															11	neur>spiKD	-1.10125				6	neur>GFPKD Control	-6.56627
															9	neur>spiKD	-1.10737				4	neur>GFPKD Control	-6.56816
															5	neur>spiKD	-1.10784				4	neur>GFPKD Control	-6.57041
															17	neur>spiKD	-1.11241				12	neur>GFPKD Control	-6.57191
															8	neur>spiKD	-1.1203				6	neur>GFPKD Control	-6.57201
															10	neur>spiKD	-1.12048				16	neur>GFPKD Control	-6.57674
															3	neur>spiKD	-1.12739				7	neur>GFPKD Control	-6.61677
															10	neur>spiKD	-1.1303				3	neur>GFPKD Control	-6.62447
															11	neur>spiKD	-1.13793				7	neur>GFPKD Control	-6.626
															5	neur>spiKD	-1.14589				12	neur>GFPKD Control	-6.63692
															17	neur>spiKD	-1.15576				13	neur>GFPKD Control	-6.6429
															5	neur>spiKD	-1.15632				12	neur>GFPKD Control	-6.65262
															1	neur>spiKD	-1.15924				16	neur>GFPKD Control	-6.65797
															5	neur>spiKD	-1.16704				13	neur>GFPKD Control	-6.68872
															3	neur>spiKD	-1.16847				3	neur>GFPKD Control	-6.69221
															3	neur>spiKD	-1.17208				9	neur>GFPKD Control	-6.69259
															18	neur>spiKD	-1.17539				9	neur>GFPKD Control	-6.69259
															1	neur>spiKD	-1.17555				5	neur>GFPKD Control	-6.70321
															18	neur>spiKD	-1.18113				4	neur>GFPKD Control	-6.70914
															12	neur>spiKD	-1.18449				4	neur>GFPKD Control	-6.71274
															10	neur>spiKD	-1.18454				3	neur>GFPKD Control	-6.71968
															10	neur>spiKD	-1.19932				17	neur>GFPKD Control	-6.72087
															19	neur>spiKD	-1.20132				5	neur>GFPKD Control	-6.7225
															11	neur>spiKD	-1.2055				5	neur>GFPKD Control	-6.72676
															12	neur>spiKD	-1.21143				17	neur>GFPKD Control	-6.72953
															13	neur>spiKD	-1.21933				5	neur>GFPKD Control	-6.73224
															8	neur>spiKD	-1.22025				6	neur>GFPKD Control	-6.74052
															12	neur>spiKD	-1.22043				3	neur>GFPKD Control	-6.7477
															3	neur>spiKD	-1.22183				7	neur>GFPKD Control	-6.75732
															8	neur>spiKD	-1.22516				6	neur>GFPKD Control	-6.76238
															17	neur>spiKD	-1.22639				9	neur>GFPKD Control	-6.77303
															19	neur>spiKD	-1.2276				9	neur>GFPKD Control	-6.77303
															5	neur>spiKD	-1.23256				13	neur>GFPKD Control	-6.79233
															10	neur>spiKD	-1.23686				6	neur>GFPKD Control	-6.79377
															5	neur>spiKD	-1.24512				3	neur>GFPKD Control	-6.79699
															11	neur>spiKD	-1.25765				9	neur>GFPKD Control	-6.79945
															17	neur>spiKD	-1.26663				9	neur>GFPKD Control	-6.79945
															13	neur>spiKD	-1.27361				4	neur>GFPKD Control	-6.81719
															8	neur>spiKD	-1.27506				9	neur>GFPKD Control	-6.82905
															17	neur>spiKD	-1.28293				9	neur>GFPKD Control	-6.82905
															13	neur>spiKD	-1.29244				11	neur>GFPKD Control	-6.83516
															1	neur>spiKD	-1.2943				13	neur>GFPKD Control	-6.85313
															17	neur>spiKD	-1.30375				12	neur>GFPKD Control	-6.8585
															3	neur>spiKD	-1.30802				17	neur>GFPKD Control	-6.8629
															12	neur>spiKD	-1.31595				5	neur>GFPKD Control	-6.86941
															1	neur>spiKD	-1.32018				4	neur>GFPKD Control	-6.87213
															3	neur>spiKD	-1.32957				9	neur>GFPKD Control	-6.8743
															10	neur>spiKD	-1.33406				9	neur>GFPKD Control	-6.8743
															12	neur>spiKD	-1.35279				3	neur>GFPKD Control	-6.87905
															20	neur>spiKD	-1.36322				17	neur>GFPKD Control	-6.88485
															13	neur>spiKD	-1.36563				4	neur>GFPKD Control	-6.90454
															9	neur>spiKD	-1.37692				3	neur>GFPKD Control	-6.9284
															19	neur>spiKD	-1.38064				3	neur>GFPKD Control	-6.92897
															11	neur>spiKD	-1.38115				6	neur>GFPKD Control	-6.9484
															5	neur>spiKD	-1.38272				6	neur>GFPKD Control	-6.95693
															8	neur>spiKD	-1.38522				16	neur>GFPKD Control	-6.97053
															10	neur>spiKD	-1.41301				6	neur>GFPKD Control	-6.97922
															9	neur>spiKD	-1.41617				3	neur>GFPKD Control	-6.98172
															13	neur>spiKD	-1.42287				4	neur>GFPKD Control	-6.99813
															11	neur>spiKD	-1.4232				6	neur>GFPKD Control	-7.00107
															13	neur>spiKD	-1.42964				17	neur>GFPKD Control	-7.0198
															11	neur>spiKD	-1.4461				6	neur>GFPKD Control	-7.02357
															13	neur>spiKD	-1.44776				7	neur>GFPKD Control	-7.03498
															12	neur>spiKD	-1.46972				6	neur>GFPKD Control	-7.04696
															18	neur>spiKD	-1.50602				9	neur>GFPKD Control	-7.05008
															8	neur>spiKD	-1.50707				9	neur>GFPKD Control	-7.05008
															11	neur>spiKD	-1.51144				17	neur>GFPKD Control	-7.05443
															18	neur>spiKD	-1.51805				17	neur>GFPKD Control	-7.05617
															2	neur>spiKD	-1.51812				4	neur>GFPKD Control	-7.06185
															12	neur>spiKD	-1.54357				4	neur>GFPKD Control	-7.06978
															11	neur>spiKD	-1.5449				12	neur>GFPKD Control	-7.07877
															12	neur>spiKD	-1.54987				4	neur>GFPKD Control	-7.08567
															12	neur>spiKD	-1.63174				13	neur>GFPKD Control	-7.10306
															12	neur>spiKD	-1.63195				12	neur>GFPKD Control	-7.10392
															13	neur>spiKD	-1.63988				7	neur>GFPKD Control	-7.11058
															12	neur>spiKD	-1.6429				4	neur>GFPKD Control	-7.11441
															14	neur>spiKD	-1.65058				13	neur>GFPKD Control	-7.11822
															6	neur>spiKD	-1.65396				11	neur>GFPKD Control	-7.11971
															17	neur>spiKD	-1.65569				17	neur>GFPKD Control	-7.14225
															6	neur>spiKD	-1.68247				7	neur>GFPKD Control	-7.14605
															5	neur>spiKD	-1.69207				17	neur>GFPKD Control	-7.15546
															2	neur>spiKD	-1.69409				6	neur>GFPKD Control	-7.16197
															13	neur>spiKD	-1.69484				3	neur>GFPKD Control	-7.17564
															6	neur>spiKD	-1.6955				6	neur>GFPKD Control	-7.17867
															13	neur>spiKD	-1.69831				17	neur>GFPKD Control	-7.21973
															2	neur>spiKD	-1.70009				3	neur>GFPKD Control	-7.23075
															12	neur>spiKD	-1.70013				12	neur>GFPKD Control	-7.23277
															3	neur>spiKD	-1.71056				7	neur>GFPKD Control	-7.24021
															13	neur>spiKD	-1.7191				6	neur>GFPKD Control	-7.24201
															14	neur>spiKD	-1.73098				12	neur>GFPKD Control	-7.24811
															13	neur>spiKD	-1.75073				6	neur>GFPKD Control	-7.26521
															2	neur>spiKD	-1.7576				3	neur>GFPKD Control	-7.29836
															5	neur>spiKD	-1.75905				9	neur>GFPKD Control	-7.30624
															2	neur>spiKD	-1.77661				9	neur>GFPKD Control	-7.30624
															12	neur>spiKD	-1.7876				5	neur>GFPKD Control	-7.33651
															2	neur>spiKD	-1.79878				7	neur>GFPKD Control	-7.34215
															13	neur>spiKD	-1.80632				4	neur>GFPKD Control	-7.34755
															13	neur>spiKD	-1.81193				17	neur>GFPKD Control	-7.36034
															13	neur>spiKD	-1.81955				13	neur>GFPKD Control	-7.37396
															2	neur>spiKD	-1.82326				6	neur>GFPKD Control	-7.42633
															6	neur>spiKD	-1.82973				5	neur>GFPKD Control	-7.44233
															13	neur>spiKD	-1.83298				12	neur>GFPKD Control	-7.4822
															6	neur>spiKD	-1.84051				17	neur>GFPKD Control	-7.4851
															2	neur>spiKD	-1.86039				17	neur>GFPKD Control	-7.4943
															13	neur>spiKD	-1.86369				17	neur>GFPKD Control	-7.50164
															12	neur>spiKD	-1.86708				7	neur>GFPKD Control	-7.52281
															13	neur>spiKD	-1.87473				17	neur>GFPKD Control	-7.52369
															13	neur>spiKD	-1.8831				4	neur>GFPKD Control	-7.52749
															6	neur>spiKD	-1.90578				6	neur>GFPKD Control	-7.53306
															13	neur>spiKD	-1.95632				4	neur>GFPKD Control	-7.54313
															13	neur>spiKD	-1.96815				2	neur>GFPKD Control	-7.55969
															13	neur>spiKD	-1.97485				4	neur>GFPKD Control	-7.57108
															13	neur>spiKD	-1.98484				7	neur>GFPKD Control	-7.59642
															14	neur>spiKD	-2.00852				3	neur>GFPKD Control	-7.60704
															2	neur>spiKD	-2.01001				2	neur>GFPKD Control	-7.61034
															13	neur>spiKD	-2.02845				2	neur>GFPKD Control	-7.61823
															14	neur>spiKD	-2.02918				6	neur>GFPKD Control	-7.65069
															6	neur>spiKD	-2.04054				17	neur>GFPKD Control	-7.68803
															6	neur>spiKD	-2.05025				2	neur>GFPKD Control	-7.69753
															6	neur>spiKD	-2.06111				7	neur>GFPKD Control	-7.70469
															6	neur>spiKD	-2.09686				6	neur>GFPKD Control	-7.71172
															14	neur>spiKD	-2.12784				3	neur>GFPKD Control	-7.72261
															12	neur>spiKD	-2.13646				3	neur>GFPKD Control	-7.72888
															6	neur>spiKD	-2.13794				3	neur>GFPKD Control	-7.73609
															6	neur>spiKD	-2.14829				10	neur>GFPKD Control	-7.73615
															6	neur>spiKD	-2.157				17	neur>GFPKD Control	-7.74388
															14	neur>spiKD	-2.16993				10	neur>GFPKD Control	-7.74666
															6	neur>spiKD	-2.18846				7	neur>GFPKD Control	-7.75487
															6	neur>spiKD	-2.19302				6	neur>GFPKD Control	-7.77144
															13	neur>spiKD	-2.20282				7	neur>GFPKD Control	-7.77865
															6	neur>spiKD	-2.23891				12	neur>GFPKD Control	-7.78059
															14	neur>spiKD	-2.26317				10	neur>GFPKD Control	-7.78298
															6	neur>spiKD	-2.26917				5	neur>GFPKD Control	-7.79546
															6	neur>spiKD	-2.28146				4	neur>GFPKD Control	-7.83085
															13	neur>spiKD	-2.29324				3	neur>GFPKD Control	-7.85859
															6	neur>spiKD	-2.32135				7	neur>GFPKD Control	-7.8791
															6	neur>spiKD	-2.32633				11	neur>GFPKD Control	-7.88642
															14	neur>spiKD	-2.32669				4	neur>GFPKD Control	-7.88672
															14	neur>spiKD	-2.32896				4	neur>GFPKD Control	-7.88913
															14	neur>spiKD	-2.33428				3	neur>GFPKD Control	-7.9585
															12	neur>spiKD	-2.35782				2	neur>GFPKD Control	-7.96251
															6	neur>spiKD	-2.38824				10	neur>GFPKD Control	-7.97038
															12	neur>spiKD	-2.3905				7	neur>GFPKD Control	-7.97592
															12	neur>spiKD	-2.40161				3	neur>GFPKD Control	-7.97684
															12	neur>spiKD	-2.40248				8	neur>GFPKD Control	-7.98688
															14	neur>spiKD	-2.414				5	neur>GFPKD Control	-8.00484
															6	neur>spiKD	-2.41433				2	neur>GFPKD Control	-8.00764
															14	neur>spiKD	-2.42649				3	neur>GFPKD Control	-8.02103
															13	neur>spiKD	-2.434				5	neur>GFPKD Control	-8.02511
															12	neur>spiKD	-2.43507				10	neur>GFPKD Control	-8.04968
															6	neur>spiKD	-2.4617				2	neur>GFPKD Control	-8.06332
															6	neur>spiKD	-2.47066				8	neur>GFPKD Control	-8.08056
															6	neur>spiKD	-2.47203				3	neur>GFPKD Control	-8.1218
															4	neur>spiKD	-2.48731				11	neur>GFPKD Control	-8.13217
															12	neur>spiKD	-2.49411				10	neur>GFPKD Control	-8.13763
															13	neur>spiKD	-2.51221				2	neur>GFPKD Control	-8.14748
															2	neur>spiKD	-2.54892				8	neur>GFPKD Control	-8.15156
															4	neur>spiKD	-2.56135				18	neur>GFPKD Control	-8.15765
															14	neur>spiKD	-2.56363				6	neur>GFPKD Control	-8.19383
															6	neur>spiKD	-2.57269				10	neur>GFPKD Control	-8.19722
															4	neur>spiKD	-2.57442				7	neur>GFPKD Control	-8.19809
															12	neur>spiKD	-2.6148				18	neur>GFPKD Control	-8.21245
															12	neur>spiKD	-2.62645				10	neur>GFPKD Control	-8.22314
															6	neur>spiKD	-2.64029				2	neur>GFPKD Control	-8.23069
															4	neur>spiKD	-2.64538				18	neur>GFPKD Control	-8.24571
															14	neur>spiKD	-2.6534				8	neur>GFPKD Control	-8.2656
															14	neur>spiKD	-2.66587				2	neur>GFPKD Control	-8.27458
															6	neur>spiKD	-2.70976				2	neur>GFPKD Control	-8.29186
															6	neur>spiKD	-2.71058				5	neur>GFPKD Control	-8.30311
															14	neur>spiKD	-2.71932				3	neur>GFPKD Control	-8.30995
															14	neur>spiKD	-2.77132				8	neur>GFPKD Control	-8.31389
															14	neur>spiKD	-2.77612				10	neur>GFPKD Control	-8.31549
															6	neur>spiKD	-2.7783				10	neur>GFPKD Control	-8.31742
															14	neur>spiKD	-2.78593				10	neur>GFPKD Control	-8.34015
															14	neur>spiKD	-2.79936				8	neur>GFPKD Control	-8.34908
															4	neur>spiKD	-2.80679				18	neur>GFPKD Control	-8.34947
															4	neur>spiKD	-2.81374				6	neur>GFPKD Control	-8.36475
															4	neur>spiKD	-2.82206				5	neur>GFPKD Control	-8.37019
															2	neur>spiKD	-2.8752				6	neur>GFPKD Control	-8.39353
															12	neur>spiKD	-2.87923				10	neur>GFPKD Control	-8.39717
															14	neur>spiKD	-2.88106				9	neur>GFPKD Control	-8.44412
															14	neur>spiKD	-2.88406				9	neur>GFPKD Control	-8.44412
															4	neur>spiKD	-2.89283				2	neur>GFPKD Control	-8.44803
															14	neur>spiKD	-2.89811				2	neur>GFPKD Control	-8.47499
															4	neur>spiKD	-2.93261				1	neur>GFPKD Control	-8.48135
															12	neur>spiKD	-2.95296				7	neur>GFPKD Control	-8.50059
															4	neur>spiKD	-2.96182				18	neur>GFPKD Control	-8.54696
															4	neur>spiKD	-2.96256				18	neur>GFPKD Control	-8.57372
															4	neur>spiKD	-2.98438				1	neur>GFPKD Control	-8.59667
															4	neur>spiKD	-2.99956				1	neur>GFPKD Control	-8.6003
															4	neur>spiKD	-3.03638				10	neur>GFPKD Control	-8.62409
															14	neur>spiKD	-3.04203				2	neur>GFPKD Control	-8.63528
															4	neur>spiKD	-3.05414				8	neur>GFPKD Control	-8.65591
															4	neur>spiKD	-3.1049				1	neur>GFPKD Control	-8.70367
															4	neur>spiKD	-3.11595				8	neur>GFPKD Control	-8.72282
															14	neur>spiKD	-3.14238				2	neur>GFPKD Control	-8.75916
															4	neur>spiKD	-3.15965				10	neur>GFPKD Control	-8.80729
															4	neur>spiKD	-3.25048				1	neur>GFPKD Control	-8.81681
															4	neur>spiKD	-3.26445				2	neur>GFPKD Control	-8.84237
															4	neur>spiKD	-3.32051				10	neur>GFPKD Control	-8.84546
															4	neur>spiKD	-3.4014				2	neur>GFPKD Control	-8.85354
															4	neur>spiKD	-3.40644				2	neur>GFPKD Control	-8.86216
															4	neur>spiKD	-3.41019				2	neur>GFPKD Control	-8.88382
															4	neur>spiKD	-3.42345				8	neur>GFPKD Control	-8.91517
															4	neur>spiKD	-3.43419				3	neur>GFPKD Control	-8.9481
															4	neur>spiKD	-3.44655				8	neur>GFPKD Control	-8.95502
															13	neur>spiKD	-3.50801				10	neur>GFPKD Control	-8.9593
															14	neur>spiKD	-3.5445				2	neur>GFPKD Control	-9.03009
															4	neur>spiKD	-3.5611				1	neur>GFPKD Control	-9.0655
															14	neur>spiKD	-3.62553				2	neur>GFPKD Control	-9.07418
															14	neur>spiKD	-3.93869				3	neur>GFPKD Control	-9.0992
															4	neur>spiKD	-4.08351				1	neur>GFPKD Control	-9.10349
															2	neur>spiKD	-4.17713				2	neur>GFPKD Control	-9.10865
															14	neur>spiKD	-4.73906				2	neur>GFPKD Control	-9.10885
															14	neur>spiKD	-5.06388				2	neur>GFPKD Control	-9.15316
																					2	neur>GFPKD Control	-9.15673
																					10	neur>GFPKD Control	-9.15706
																					1	neur>GFPKD Control	-9.17424
																					10	neur>GFPKD Control	-9.17991
																					8	neur>GFPKD Control	-9.19413
																					1	neur>GFPKD Control	-9.203
																					10	neur>GFPKD Control	-9.26394
																					2	neur>GFPKD Control	-9.26616
																					1	neur>GFPKD Control	-9.27929
																					1	neur>GFPKD Control	-9.29092
																					10	neur>GFPKD Control	-9.29871
																					1	neur>GFPKD Control	-9.33394
																					1	neur>GFPKD Control	-9.34056
																					11	neur>GFPKD Control	-9.38286
																					11	neur>GFPKD Control	-9.38498
																					1	neur>GFPKD Control	-9.43561
																					1	neur>GFPKD Control	-9.46918
																					11	neur>GFPKD Control	-9.52145
																					16	neur>GFPKD Control	-9.56713
																					8	neur>GFPKD Control	-9.58334
																					2	neur>GFPKD Control	-9.59822
																					1	neur>GFPKD Control	-9.60171
																					1	neur>GFPKD Control	-9.62589
																					2	neur>GFPKD Control	-9.6529
																					1	neur>GFPKD Control	-9.65484
																					3	neur>GFPKD Control	-9.66744
																					1	neur>GFPKD Control	-9.69823
																					8	neur>GFPKD Control	-9.72276
																					11	neur>GFPKD Control	-9.72854
																					1	neur>GFPKD Control	-9.74687
																					1	neur>GFPKD Control	-9.84632
																					11	neur>GFPKD Control	-9.89082
																					1	neur>GFPKD Control	-9.94156
																					1	neur>GFPKD Control	-10.0951
																					10	neur>GFPKD Control	-10.1009
																					1	neur>GFPKD Control	-10.1042
																					2	neur>GFPKD Control	-10.1209
																					11	neur>GFPKD Control	-10.1728
																					1	neur>GFPKD Control	-10.1735
																					11	neur>GFPKD Control	-10.1738
																					1	neur>GFPKD Control	-10.1954
																					1	neur>GFPKD Control	-10.2352
																					1	neur>GFPKD Control	-10.2858
																					3	neur>GFPKD Control	-10.2886
																					8	neur>GFPKD Control	-10.2947
																					11	neur>GFPKD Control	-10.2954
																					8	neur>GFPKD Control	-10.3491
																					11	neur>GFPKD Control	-10.3608
																					11	neur>GFPKD Control	-10.3953
																					5	neur>GFPKD Control	-10.4399
																					11	neur>GFPKD Control	-10.4984
																					11	neur>GFPKD Control	-10.51
																					2	neur>GFPKD Control	-10.5812
																					8	neur>GFPKD Control	-10.6038
																					2	neur>GFPKD Control	-10.6477
																					3	neur>GFPKD Control	-10.6956
																					11	neur>GFPKD Control	-10.7646
																					11	neur>GFPKD Control	-10.8242
																					11	neur>GFPKD Control	-10.8583
																					2	neur>GFPKD Control	-10.9295
																					11	neur>GFPKD Control	-11.0022
																					11	neur>GFPKD Control	-11.0264
																					2	neur>GFPKD Control	-11.111
																					3	neur>GFPKD Control	-11.2418
																					3	neur>GFPKD Control	-11.2572
																					11	neur>GFPKD Control	-11.2684
																					11	neur>GFPKD Control	-11.3513
																					11	neur>GFPKD Control	-11.4234
																					1	neur>GFPKD Control	-11.5048
																					11	neur>GFPKD Control	-11.6821
																					11	neur>GFPKD Control	-11.8292
																					11	neur>GFPKD Control	-11.8855
																					11	neur>GFPKD Control	-12.0187
																					11	neur>GFPKD Control	-12.1379
																					11	neur>GFPKD Control	-12.1513
																					11	neur>GFPKD Control	-12.3645
																					11	neur>GFPKD Control	-12.4372
																					3	neur>GFPKD Control	-12.5727
																					11	neur>GFPKD Control	-12.6921
																					1	neur>GFPKD Control	-14.047
																	Shapiro-Wilk test						Shapiro-Wilk test
																	p(normal): 1.249E-16						p(normal): 0.0002
																										one-way ANOVA with Kruskal-Wallis test
																										neur>GFPKD Control vs neur>spiKD p(same): 4.903E-136 p<0.0001 ****

## Sheet: Fig.6c
	Source Data Fig.6c	____________	____________	_	______	_	____________	____________	____________	_	_	Shapiro-Wilk test for normal distribution performed	_	_	____________	____________	____________	_	_______	_	____________	____________	____________	_	_	Shapiro-Wilk test for normal distribution performed
		____________	____________	_	______	_	____________	____________	____________	_	_	Kolmogorov-Smirnov test for equal distribution applied	_	_	____________	____________	____________	_	_______	_	____________	____________	____________	_	_	one-way ANOVA with Kruskal-Wallis test for equal medians applied
			TEP						TEP								MRP						MRP
	Bristle	No F-Cell	TEP				Bristle	Control	TEP						Bristle	No F-Cell	MRP				Bristle	Control	MRP
	n	Genotype	TEP (mV)				n	Genotype	TEP (mV)						n	Genotype	MRP mV (sorted low to high)				n	Genotype	MRP mV (sorted low to high)
	1	25c01>grim	40.586				1	25c01>GFP	30.164						6	25c01>grim	-0.640292				1	25c01>GFP Control	-3.78137
	2	25c01>grim	24.868				2	25c01>GFP	40.216						6	25c01>grim	-0.651938				1	25c01>GFP Control	-3.80246
	3	25c01>grim	21.274				3	25c01>GFP	40.134						6	25c01>grim	-0.656153				1	25c01>GFP Control	-3.87217
	4	25c01>grim	25.162				4	25c01>GFP	35.286						6	25c01>grim	-0.729776				1	25c01>GFP Control	-3.89105
	5	25c01>grim	24.829				5	25c01>GFP	24.597						6	25c01>grim	-0.756274				1	25c01>GFP Control	-3.93295
	6	25c01>grim	25.818				6	25c01>GFP	37.537						6	25c01>grim	-0.760361				1	25c01>GFP Control	-3.96893
	7	25c01>grim	10.393				7	25c01>GFP	36.816						3	25c01>grim	-0.787467				1	25c01>GFP Control	-3.99249
	8	25c01>grim	19.907				8	25c01>GFP	41.032						3	25c01>grim	-0.816243				13	25c01>GFP Control	-4.00503
	9	25c01>grim	10.376				9	25c01>GFP	46.075						6	25c01>grim	-0.834157				13	25c01>GFP Control	-4.01609
	10	25c01>grim	11.699				10	25c01>GFP	60.319						6	25c01>grim	-0.851412				1	25c01>GFP Control	-4.05186
	11	25c01>grim	11.835				11	25c01>GFP	34.905						7	25c01>grim	-0.864195				1	25c01>GFP Control	-4.07178
	12	25c01>grim	53.036				12	25c01>GFP	37.717						3	25c01>grim	-0.875254				1	25c01>GFP Control	-4.0913
	13	25c01>grim	29.995				13	25c01>GFP	47.421						5	25c01>grim	-0.91093				1	25c01>GFP Control	-4.12115
	14	25c01>grim	44.839				14	25c01>GFP	57.627						6	25c01>grim	-0.920726				13	25c01>GFP Control	-4.12734
	15	25c01>grim	43.039				15	25c01>GFP	55.408						6	25c01>grim	-0.931282				1	25c01>GFP Control	-4.18774
							16	25c01>GFP	59.295						8	25c01>grim	-0.947801				1	25c01>GFP Control	-4.20125
							17	25c01>GFP	56.228						3	25c01>grim	-0.966483				1	25c01>GFP Control	-4.25846
							18	25c01>GFP	22.334						6	25c01>grim	-0.967919				13	25c01>GFP Control	-4.26044
							19	25c01>GFP	39.87						7	25c01>grim	-0.973703				13	25c01>GFP Control	-4.29135
															7	25c01>grim	-0.976049				13	25c01>GFP Control	-4.30481
															3	25c01>grim	-0.990331				13	25c01>GFP Control	-4.3197
															8	25c01>grim	-0.990947				1	25c01>GFP Control	-4.34722
			Shapiro-Wilk test						Shapiro-Wilk test						7	25c01>grim	-1.00699				13	25c01>GFP Control	-4.37203
			p(normal): 0.1						p(normal): 0.2						8	25c01>grim	-1.01598				13	25c01>GFP Control	-4.39362
															7	25c01>grim	-1.0301				13	25c01>GFP Control	-4.40476
												Kolmogorov-Smirnov test			3	25c01>grim	-1.07201				13	25c01>GFP Control	-4.41047
												25c01>GFP Control vs 25c01>grim p(equal distribution): 0.00127 p<0.01 **			8	25c01>grim	-1.07724				13	25c01>GFP Control	-4.43904
															8	25c01>grim	-1.09238				13	25c01>GFP Control	-4.44515
															7	25c01>grim	-1.09608				1	25c01>GFP Control	-4.46105
															3	25c01>grim	-1.10792				13	25c01>GFP Control	-4.49177
															3	25c01>grim	-1.11546				1	25c01>GFP Control	-4.49248
															7	25c01>grim	-1.12052				13	25c01>GFP Control	-4.50878
															7	25c01>grim	-1.12106				13	25c01>GFP Control	-4.56144
															8	25c01>grim	-1.13522				13	25c01>GFP Control	-4.56375
															7	25c01>grim	-1.14325				13	25c01>GFP Control	-4.58419
															7	25c01>grim	-1.1551				13	25c01>GFP Control	-4.59436
															7	25c01>grim	-1.1565				13	25c01>GFP Control	-4.60419
															3	25c01>grim	-1.16013				13	25c01>GFP Control	-4.65365
															5	25c01>grim	-1.1635				5	25c01>GFP Control	-4.66499
															3	25c01>grim	-1.16916				5	25c01>GFP Control	-4.67639
															7	25c01>grim	-1.20576				5	25c01>GFP Control	-4.68727
															7	25c01>grim	-1.21055				13	25c01>GFP Control	-4.74184
															8	25c01>grim	-1.21177				12	25c01>GFP Control	-4.75048
															5	25c01>grim	-1.21418				5	25c01>GFP Control	-4.76657
															7	25c01>grim	-1.21717				13	25c01>GFP Control	-4.78023
															3	25c01>grim	-1.21881				1	25c01>GFP Control	-4.78087
															7	25c01>grim	-1.23135				13	25c01>GFP Control	-4.85097
															8	25c01>grim	-1.2355				5	25c01>GFP Control	-4.91965
															7	25c01>grim	-1.23895				13	25c01>GFP Control	-4.93401
															9	25c01>grim	-1.23971				12	25c01>GFP Control	-4.98517
															3	25c01>grim	-1.24047				12	25c01>GFP Control	-4.99596
															8	25c01>grim	-1.24075				12	25c01>GFP Control	-4.99769
															7	25c01>grim	-1.24481				5	25c01>GFP Control	-4.99963
															2	25c01>grim	-1.25788				13	25c01>GFP Control	-5.00089
															7	25c01>grim	-1.26022				1	25c01>GFP Control	-5.00806
															5	25c01>grim	-1.26086				13	25c01>GFP Control	-5.05625
															8	25c01>grim	-1.26117				5	25c01>GFP Control	-5.09224
															7	25c01>grim	-1.26157				5	25c01>GFP Control	-5.12344
															8	25c01>grim	-1.28699				12	25c01>GFP Control	-5.14377
															3	25c01>grim	-1.29972				13	25c01>GFP Control	-5.15959
															3	25c01>grim	-1.30316				12	25c01>GFP Control	-5.16752
															8	25c01>grim	-1.31055				12	25c01>GFP Control	-5.18277
															13	25c01>grim	-1.31441				5	25c01>GFP Control	-5.18886
															7	25c01>grim	-1.32516				4	25c01>GFP Control	-5.18953
															5	25c01>grim	-1.3343				12	25c01>GFP Control	-5.21462
															3	25c01>grim	-1.33728				12	25c01>GFP Control	-5.21543
															7	25c01>grim	-1.33983				12	25c01>GFP Control	-5.24019
															8	25c01>grim	-1.34105				12	25c01>GFP Control	-5.33535
															8	25c01>grim	-1.34344				4	25c01>GFP Control	-5.35231
															5	25c01>grim	-1.34703				12	25c01>GFP Control	-5.35651
															8	25c01>grim	-1.34739				4	25c01>GFP Control	-5.39628
															2	25c01>grim	-1.3485				14	25c01>GFP Control	-5.40115
															9	25c01>grim	-1.34918				12	25c01>GFP Control	-5.4024
															8	25c01>grim	-1.36062				4	25c01>GFP Control	-5.40366
															5	25c01>grim	-1.39663				12	25c01>GFP Control	-5.41282
															3	25c01>grim	-1.40865				14	25c01>GFP Control	-5.41511
															9	25c01>grim	-1.42076				11	25c01>GFP Control	-5.46082
															8	25c01>grim	-1.44553				11	25c01>GFP Control	-5.48776
															7	25c01>grim	-1.45796				4	25c01>GFP Control	-5.49341
															7	25c01>grim	-1.46142				14	25c01>GFP Control	-5.50604
															9	25c01>grim	-1.46834				12	25c01>GFP Control	-5.51263
															5	25c01>grim	-1.47608				11	25c01>GFP Control	-5.5136
															5	25c01>grim	-1.47608				12	25c01>GFP Control	-5.53043
															5	25c01>grim	-1.49332				4	25c01>GFP Control	-5.55252
															9	25c01>grim	-1.50035				14	25c01>GFP Control	-5.55885
															3	25c01>grim	-1.52054				12	25c01>GFP Control	-5.56782
															3	25c01>grim	-1.52754				12	25c01>GFP Control	-5.59055
															8	25c01>grim	-1.53694				11	25c01>GFP Control	-5.59771
															2	25c01>grim	-1.55744				12	25c01>GFP Control	-5.60457
															5	25c01>grim	-1.56137				4	25c01>GFP Control	-5.60798
															2	25c01>grim	-1.5849				4	25c01>GFP Control	-5.60865
															8	25c01>grim	-1.5871				4	25c01>GFP Control	-5.62281
															9	25c01>grim	-1.59555				12	25c01>GFP Control	-5.62338
															5	25c01>grim	-1.60078				12	25c01>GFP Control	-5.62815
															2	25c01>grim	-1.60388				13	25c01>GFP Control	-5.6513
															5	25c01>grim	-1.60655				4	25c01>GFP Control	-5.65336
															5	25c01>grim	-1.63927				4	25c01>GFP Control	-5.65957
															5	25c01>grim	-1.64168				4	25c01>GFP Control	-5.66232
															8	25c01>grim	-1.67687				14	25c01>GFP Control	-5.66824
															5	25c01>grim	-1.67698				11	25c01>GFP Control	-5.66914
															5	25c01>grim	-1.67975				14	25c01>GFP Control	-5.77282
															2	25c01>grim	-1.68423				14	25c01>GFP Control	-5.77355
															2	25c01>grim	-1.69444				11	25c01>GFP Control	-5.79158
															3	25c01>grim	-1.71534				12	25c01>GFP Control	-5.80116
															5	25c01>grim	-1.71632				4	25c01>GFP Control	-5.8123
															2	25c01>grim	-1.72873				11	25c01>GFP Control	-5.81368
															5	25c01>grim	-1.76625				10	25c01>GFP Control	-5.81867
															2	25c01>grim	-1.78945				4	25c01>GFP Control	-5.82168
															9	25c01>grim	-1.80826				14	25c01>GFP Control	-5.83676
															11	25c01>grim	-1.81541				14	25c01>GFP Control	-5.87168
															3	25c01>grim	-1.83389				5	25c01>GFP Control	-5.87973
															9	25c01>grim	-1.85732				12	25c01>GFP Control	-5.88617
															2	25c01>grim	-1.8989				11	25c01>GFP Control	-5.90335
															2	25c01>grim	-1.90553				12	25c01>GFP Control	-5.91472
															8	25c01>grim	-1.91911				11	25c01>GFP Control	-5.92515
															2	25c01>grim	-1.92814				11	25c01>GFP Control	-5.93624
															9	25c01>grim	-1.94673				10	25c01>GFP Control	-5.93764
															13	25c01>grim	-1.95186				4	25c01>GFP Control	-5.94732
															5	25c01>grim	-1.95496				14	25c01>GFP Control	-5.96227
															5	25c01>grim	-1.95831				12	25c01>GFP Control	-5.97071
															2	25c01>grim	-1.99777				4	25c01>GFP Control	-5.97833
															5	25c01>grim	-2.04015				14	25c01>GFP Control	-6.00045
															3	25c01>grim	-2.06095				14	25c01>GFP Control	-6.01414
															3	25c01>grim	-2.10107				4	25c01>GFP Control	-6.02171
															5	25c01>grim	-2.11205				12	25c01>GFP Control	-6.02826
															11	25c01>grim	-2.11439				14	25c01>GFP Control	-6.03189
															3	25c01>grim	-2.12581				12	25c01>GFP Control	-6.04591
															12	25c01>grim	-2.13554				10	25c01>GFP Control	-6.04809
															4	25c01>grim	-2.14256				5	25c01>GFP Control	-6.07031
															4	25c01>grim	-2.14358				11	25c01>GFP Control	-6.07053
															3	25c01>grim	-2.15122				4	25c01>GFP Control	-6.08082
															4	25c01>grim	-2.15137				4	25c01>GFP Control	-6.11601
															5	25c01>grim	-2.15909				4	25c01>GFP Control	-6.11658
															5	25c01>grim	-2.16123				12	25c01>GFP Control	-6.12853
															5	25c01>grim	-2.16247				11	25c01>GFP Control	-6.13402
															5	25c01>grim	-2.18008				14	25c01>GFP Control	-6.13474
															5	25c01>grim	-2.18349				12	25c01>GFP Control	-6.14596
															5	25c01>grim	-2.2007				14	25c01>GFP Control	-6.16565
															13	25c01>grim	-2.21709				11	25c01>GFP Control	-6.17478
															4	25c01>grim	-2.21902				11	25c01>GFP Control	-6.17981
															4	25c01>grim	-2.22868				10	25c01>GFP Control	-6.19444
															11	25c01>grim	-2.23058				2	25c01>GFP Control	-6.21584
															5	25c01>grim	-2.23225				2	25c01>GFP Control	-6.21818
															5	25c01>grim	-2.23261				12	25c01>GFP Control	-6.22077
															2	25c01>grim	-2.23816				4	25c01>GFP Control	-6.23784
															9	25c01>grim	-2.25783				10	25c01>GFP Control	-6.23938
															4	25c01>grim	-2.25858				12	25c01>GFP Control	-6.26014
															4	25c01>grim	-2.26581				11	25c01>GFP Control	-6.26034
															5	25c01>grim	-2.26712				4	25c01>GFP Control	-6.26153
															4	25c01>grim	-2.27819				11	25c01>GFP Control	-6.26192
															5	25c01>grim	-2.27996				11	25c01>GFP Control	-6.27816
															13	25c01>grim	-2.28621				11	25c01>GFP Control	-6.29653
															13	25c01>grim	-2.30656				11	25c01>GFP Control	-6.31188
															3	25c01>grim	-2.30669				4	25c01>GFP Control	-6.31419
															4	25c01>grim	-2.30932				10	25c01>GFP Control	-6.31473
															12	25c01>grim	-2.3154				2	25c01>GFP Control	-6.32839
															13	25c01>grim	-2.33895				4	25c01>GFP Control	-6.33271
															5	25c01>grim	-2.3411				2	25c01>GFP Control	-6.34459
															5	25c01>grim	-2.34131				5	25c01>GFP Control	-6.3533
															13	25c01>grim	-2.35645				14	25c01>GFP Control	-6.35968
															3	25c01>grim	-2.36966				10	25c01>GFP Control	-6.36233
															9	25c01>grim	-2.37683				14	25c01>GFP Control	-6.37205
															13	25c01>grim	-2.38891				14	25c01>GFP Control	-6.38311
															5	25c01>grim	-2.38984				10	25c01>GFP Control	-6.38801
															5	25c01>grim	-2.39267				10	25c01>GFP Control	-6.39081
															5	25c01>grim	-2.39758				2	25c01>GFP Control	-6.4024
															11	25c01>grim	-2.40155				2	25c01>GFP Control	-6.40265
															4	25c01>grim	-2.40587				11	25c01>GFP Control	-6.41869
															5	25c01>grim	-2.42431				2	25c01>GFP Control	-6.42612
															3	25c01>grim	-2.42981				4	25c01>GFP Control	-6.42971
															1	25c01>grim	-2.44273				14	25c01>GFP Control	-6.43031
															3	25c01>grim	-2.44727				11	25c01>GFP Control	-6.44042
															1	25c01>grim	-2.46579				14	25c01>GFP Control	-6.44303
															1	25c01>grim	-2.47423				2	25c01>GFP Control	-6.44671
															4	25c01>grim	-2.47555				4	25c01>GFP Control	-6.45405
															11	25c01>grim	-2.49672				10	25c01>GFP Control	-6.45451
															4	25c01>grim	-2.49836				10	25c01>GFP Control	-6.45844
															11	25c01>grim	-2.50035				10	25c01>GFP Control	-6.46212
															9	25c01>grim	-2.51319				4	25c01>GFP Control	-6.46655
															4	25c01>grim	-2.51427				11	25c01>GFP Control	-6.49956
															4	25c01>grim	-2.51783				14	25c01>GFP Control	-6.53778
															11	25c01>grim	-2.51923				4	25c01>GFP Control	-6.53822
															9	25c01>grim	-2.52206				4	25c01>GFP Control	-6.54782
															12	25c01>grim	-2.52296				2	25c01>GFP Control	-6.60577
															11	25c01>grim	-2.52435				2	25c01>GFP Control	-6.6135
															13	25c01>grim	-2.52754				2	25c01>GFP Control	-6.63874
															4	25c01>grim	-2.55552				14	25c01>GFP Control	-6.64372
															3	25c01>grim	-2.56886				2	25c01>GFP Control	-6.64392
															4	25c01>grim	-2.57992				10	25c01>GFP Control	-6.66495
															1	25c01>grim	-2.58632				2	25c01>GFP Control	-6.67518
															3	25c01>grim	-2.58645				2	25c01>GFP Control	-6.69017
															1	25c01>grim	-2.61973				2	25c01>GFP Control	-6.69184
															4	25c01>grim	-2.62402				10	25c01>GFP Control	-6.69855
															11	25c01>grim	-2.62881				2	25c01>GFP Control	-6.70407
															12	25c01>grim	-2.6376				4	25c01>GFP Control	-6.73329
															1	25c01>grim	-2.64073				2	25c01>GFP Control	-6.74132
															13	25c01>grim	-2.6412				14	25c01>GFP Control	-6.74276
															4	25c01>grim	-2.65816				2	25c01>GFP Control	-6.78688
															11	25c01>grim	-2.66193				2	25c01>GFP Control	-6.79109
															11	25c01>grim	-2.67598				4	25c01>GFP Control	-6.81348
															13	25c01>grim	-2.68125				14	25c01>GFP Control	-6.81586
															11	25c01>grim	-2.68561				2	25c01>GFP Control	-6.81801
															1	25c01>grim	-2.6857				11	25c01>GFP Control	-6.85277
															13	25c01>grim	-2.6906				5	25c01>GFP Control	-6.87378
															3	25c01>grim	-2.69862				2	25c01>GFP Control	-6.89853
															5	25c01>grim	-2.69866				2	25c01>GFP Control	-6.90042
															13	25c01>grim	-2.70763				2	25c01>GFP Control	-6.90326
															12	25c01>grim	-2.71226				4	25c01>GFP Control	-6.90923
															13	25c01>grim	-2.71932				10	25c01>GFP Control	-6.93493
															5	25c01>grim	-2.72488				14	25c01>GFP Control	-6.94987
															11	25c01>grim	-2.75157				2	25c01>GFP Control	-6.97903
															9	25c01>grim	-2.75387				2	25c01>GFP Control	-6.97924
															11	25c01>grim	-2.75511				14	25c01>GFP Control	-6.98647
															9	25c01>grim	-2.76044				2	25c01>GFP Control	-7.02833
															11	25c01>grim	-2.76858				14	25c01>GFP Control	-7.04444
															1	25c01>grim	-2.77869				11	25c01>GFP Control	-7.10513
															1	25c01>grim	-2.78713				14	25c01>GFP Control	-7.10816
															5	25c01>grim	-2.78874				11	25c01>GFP Control	-7.1172
															12	25c01>grim	-2.80068				10	25c01>GFP Control	-7.13933
															4	25c01>grim	-2.80484				14	25c01>GFP Control	-7.14097
															9	25c01>grim	-2.80718				11	25c01>GFP Control	-7.16531
															4	25c01>grim	-2.81122				2	25c01>GFP Control	-7.18159
															13	25c01>grim	-2.82744				10	25c01>GFP Control	-7.21518
															3	25c01>grim	-2.83914				10	25c01>GFP Control	-7.24596
															4	25c01>grim	-2.84135				2	25c01>GFP Control	-7.25488
															13	25c01>grim	-2.84618				2	25c01>GFP Control	-7.29842
															5	25c01>grim	-2.85239				11	25c01>GFP Control	-7.37497
															9	25c01>grim	-2.87548				10	25c01>GFP Control	-7.4578
															11	25c01>grim	-2.87579				10	25c01>GFP Control	-7.47334
															11	25c01>grim	-2.87878				16	25c01>GFP Control	-7.51778
															9	25c01>grim	-2.88022				11	25c01>GFP Control	-7.5285
															12	25c01>grim	-2.88781				16	25c01>GFP Control	-7.54354
															9	25c01>grim	-2.89067				11	25c01>GFP Control	-7.60954
															13	25c01>grim	-2.89346				9	25c01>GFP Control	-7.69099
															1	25c01>grim	-2.90031				17	25c01>GFP Control	-7.76533
															11	25c01>grim	-2.90554				9	25c01>GFP Control	-7.76823
															4	25c01>grim	-2.90658				14	25c01>GFP Control	-7.78882
															11	25c01>grim	-2.90781				16	25c01>GFP Control	-7.80685
															11	25c01>grim	-2.91452				16	25c01>GFP Control	-7.87775
															5	25c01>grim	-2.92269				16	25c01>GFP Control	-7.90865
															11	25c01>grim	-2.92335				10	25c01>GFP Control	-7.94112
															9	25c01>grim	-2.93029				9	25c01>GFP Control	-7.95901
															13	25c01>grim	-2.93721				17	25c01>GFP Control	-7.96569
															9	25c01>grim	-2.93856				16	25c01>GFP Control	-7.97871
															4	25c01>grim	-2.94843				16	25c01>GFP Control	-7.99384
															9	25c01>grim	-2.96385				10	25c01>GFP Control	-8.00882
															9	25c01>grim	-2.96506				16	25c01>GFP Control	-8.08156
															9	25c01>grim	-2.96677				16	25c01>GFP Control	-8.09557
															12	25c01>grim	-2.97217				16	25c01>GFP Control	-8.1569
															13	25c01>grim	-2.97446				10	25c01>GFP Control	-8.16112
															9	25c01>grim	-2.99448				17	25c01>GFP Control	-8.16144
															4	25c01>grim	-3.00148				17	25c01>GFP Control	-8.18182
															12	25c01>grim	-3.00443				16	25c01>GFP Control	-8.25841
															1	25c01>grim	-3.00914				9	25c01>GFP Control	-8.26478
															13	25c01>grim	-3.0158				17	25c01>GFP Control	-8.26526
															1	25c01>grim	-3.02905				16	25c01>GFP Control	-8.27239
															9	25c01>grim	-3.02991				17	25c01>GFP Control	-8.27577
															13	25c01>grim	-3.03016				17	25c01>GFP Control	-8.28225
															13	25c01>grim	-3.06652				17	25c01>GFP Control	-8.293
															1	25c01>grim	-3.07136				10	25c01>GFP Control	-8.30135
															12	25c01>grim	-3.07822				17	25c01>GFP Control	-8.30495
															9	25c01>grim	-3.09141				17	25c01>GFP Control	-8.30695
															9	25c01>grim	-3.10151				18	25c01>GFP Control	-8.32784
															12	25c01>grim	-3.1241				17	25c01>GFP Control	-8.33911
															12	25c01>grim	-3.15672				15	25c01>GFP Control	-8.37105
															12	25c01>grim	-3.16194				16	25c01>GFP Control	-8.38118
															12	25c01>grim	-3.18877				9	25c01>GFP Control	-8.39712
															4	25c01>grim	-3.19344				17	25c01>GFP Control	-8.41582
															1	25c01>grim	-3.20725				9	25c01>GFP Control	-8.42523
															5	25c01>grim	-3.21526				15	25c01>GFP Control	-8.43591
															9	25c01>grim	-3.22741				18	25c01>GFP Control	-8.46856
															1	25c01>grim	-3.25113				18	25c01>GFP Control	-8.47096
															1	25c01>grim	-3.26925				19	25c01>GFP Control	-8.47123
															9	25c01>grim	-3.2763				16	25c01>GFP Control	-8.47192
															9	25c01>grim	-3.294				17	25c01>GFP Control	-8.47493
															9	25c01>grim	-3.29875				17	25c01>GFP Control	-8.49722
															12	25c01>grim	-3.30518				17	25c01>GFP Control	-8.50435
															1	25c01>grim	-3.30621				15	25c01>GFP Control	-8.51417
															9	25c01>grim	-3.32368				9	25c01>GFP Control	-8.51818
															1	25c01>grim	-3.33497				17	25c01>GFP Control	-8.54181
															1	25c01>grim	-3.34953				9	25c01>GFP Control	-8.55239
															1	25c01>grim	-3.35233				16	25c01>GFP Control	-8.56136
															12	25c01>grim	-3.35733				15	25c01>GFP Control	-8.56598
															1	25c01>grim	-3.35967				16	25c01>GFP Control	-8.56702
															3	25c01>grim	-3.36051				18	25c01>GFP Control	-8.57675
															1	25c01>grim	-3.36762				18	25c01>GFP Control	-8.60691
															1	25c01>grim	-3.37102				15	25c01>GFP Control	-8.61308
															1	25c01>grim	-3.39961				16	25c01>GFP Control	-8.61454
															9	25c01>grim	-3.41322				17	25c01>GFP Control	-8.63035
															1	25c01>grim	-3.43125				18	25c01>GFP Control	-8.6359
															10	25c01>grim	-3.43709				10	25c01>GFP Control	-8.63931
															1	25c01>grim	-3.44984				10	25c01>GFP Control	-8.64437
															9	25c01>grim	-3.45943				10	25c01>GFP Control	-8.67565
															10	25c01>grim	-3.46083				16	25c01>GFP Control	-8.69551
															11	25c01>grim	-3.46171				18	25c01>GFP Control	-8.7002
															1	25c01>grim	-3.46229				16	25c01>GFP Control	-8.72195
															12	25c01>grim	-3.46313				18	25c01>GFP Control	-8.72424
															4	25c01>grim	-3.46884				17	25c01>GFP Control	-8.72635
															4	25c01>grim	-3.4992				18	25c01>GFP Control	-8.72772
															1	25c01>grim	-3.50273				16	25c01>GFP Control	-8.72819
															9	25c01>grim	-3.54171				17	25c01>GFP Control	-8.74064
															1	25c01>grim	-3.5521				18	25c01>GFP Control	-8.74261
															4	25c01>grim	-3.56981				17	25c01>GFP Control	-8.74774
															9	25c01>grim	-3.58187				15	25c01>GFP Control	-8.75346
															10	25c01>grim	-3.5887				18	25c01>GFP Control	-8.7573
															12	25c01>grim	-3.59913				9	25c01>GFP Control	-8.75785
															1	25c01>grim	-3.61216				15	25c01>GFP Control	-8.78056
															1	25c01>grim	-3.63474				16	25c01>GFP Control	-8.78293
															9	25c01>grim	-3.68009				16	25c01>GFP Control	-8.80882
															10	25c01>grim	-3.68142				16	25c01>GFP Control	-8.80963
															1	25c01>grim	-3.68508				17	25c01>GFP Control	-8.82199
															9	25c01>grim	-3.71477				16	25c01>GFP Control	-8.8299
															9	25c01>grim	-3.7816				16	25c01>GFP Control	-8.83335
															12	25c01>grim	-3.79779				17	25c01>GFP Control	-8.85501
															12	25c01>grim	-3.83308				9	25c01>GFP Control	-8.86471
															3	25c01>grim	-3.84903				15	25c01>GFP Control	-8.8892
															10	25c01>grim	-3.8693				9	25c01>GFP Control	-8.90113
															4	25c01>grim	-3.86945				15	25c01>GFP Control	-8.90678
															10	25c01>grim	-3.87539				15	25c01>GFP Control	-8.90769
															12	25c01>grim	-3.88437				19	25c01>GFP Control	-8.9086
															12	25c01>grim	-3.94912				18	25c01>GFP Control	-8.91702
															10	25c01>grim	-3.96943				15	25c01>GFP Control	-8.92179
															10	25c01>grim	-4.00299				17	25c01>GFP Control	-8.92212
															10	25c01>grim	-4.07974				18	25c01>GFP Control	-8.92615
															12	25c01>grim	-4.09533				16	25c01>GFP Control	-8.92695
															9	25c01>grim	-4.09547				3	25c01>GFP Control	-8.93531
															10	25c01>grim	-4.10649				18	25c01>GFP Control	-8.9598
															10	25c01>grim	-4.1518				15	25c01>GFP Control	-8.97405
															10	25c01>grim	-4.17625				16	25c01>GFP Control	-8.97809
															10	25c01>grim	-4.18012				9	25c01>GFP Control	-8.98984
															10	25c01>grim	-4.2179				15	25c01>GFP Control	-8.99214
															10	25c01>grim	-4.22586				3	25c01>GFP Control	-8.99486
															10	25c01>grim	-4.29913				15	25c01>GFP Control	-8.99847
															12	25c01>grim	-4.30899				17	25c01>GFP Control	-9.01314
															10	25c01>grim	-4.38231				16	25c01>GFP Control	-9.04604
															10	25c01>grim	-4.41881				9	25c01>GFP Control	-9.06144
															10	25c01>grim	-4.48519				18	25c01>GFP Control	-9.07314
															10	25c01>grim	-4.5057				3	25c01>GFP Control	-9.0944
															10	25c01>grim	-4.68234				19	25c01>GFP Control	-9.10952
															10	25c01>grim	-4.73475				18	25c01>GFP Control	-9.11331
															10	25c01>grim	-4.75983				3	25c01>GFP Control	-9.12759
															10	25c01>grim	-4.89031				9	25c01>GFP Control	-9.13115
															10	25c01>grim	-4.90353				16	25c01>GFP Control	-9.13222
															10	25c01>grim	-4.92349				16	25c01>GFP Control	-9.13916
															12	25c01>grim	-4.93453				15	25c01>GFP Control	-9.14946
															10	25c01>grim	-5.07668				17	25c01>GFP Control	-9.15172
															10	25c01>grim	-5.11343				16	25c01>GFP Control	-9.15199
															10	25c01>grim	-5.14516				17	25c01>GFP Control	-9.1562
															10	25c01>grim	-5.29468				15	25c01>GFP Control	-9.16341
																					19	25c01>GFP Control	-9.16755
																					17	25c01>GFP Control	-9.18495
																					15	25c01>GFP Control	-9.19391
																					9	25c01>GFP Control	-9.1976
																					15	25c01>GFP Control	-9.20262
																					15	25c01>GFP Control	-9.21671
																					17	25c01>GFP Control	-9.21889
																					9	25c01>GFP Control	-9.23545
																					15	25c01>GFP Control	-9.2426
																					8	25c01>GFP Control	-9.24753
																					3	25c01>GFP Control	-9.27659
																					17	25c01>GFP Control	-9.27772
																					15	25c01>GFP Control	-9.27967
																					15	25c01>GFP Control	-9.28248
																					15	25c01>GFP Control	-9.29906
																					17	25c01>GFP Control	-9.2993
																					3	25c01>GFP Control	-9.30978
																					17	25c01>GFP Control	-9.31736
																					17	25c01>GFP Control	-9.31757
																					9	25c01>GFP Control	-9.32799
																					18	25c01>GFP Control	-9.33019
																					18	25c01>GFP Control	-9.33234
																					15	25c01>GFP Control	-9.35174
																					15	25c01>GFP Control	-9.36564
																					19	25c01>GFP Control	-9.36925
																					18	25c01>GFP Control	-9.37759
																					18	25c01>GFP Control	-9.42013
																					18	25c01>GFP Control	-9.45217
																					16	25c01>GFP Control	-9.45893
																					16	25c01>GFP Control	-9.46085
																					15	25c01>GFP Control	-9.46401
																					19	25c01>GFP Control	-9.46491
																					15	25c01>GFP Control	-9.46672
																					9	25c01>GFP Control	-9.4777
																					3	25c01>GFP Control	-9.48357
																					9	25c01>GFP Control	-9.49553
																					9	25c01>GFP Control	-9.49679
																					15	25c01>GFP Control	-9.50104
																					3	25c01>GFP Control	-9.50916
																					9	25c01>GFP Control	-9.52737
																					9	25c01>GFP Control	-9.54057
																					18	25c01>GFP Control	-9.55003
																					19	25c01>GFP Control	-9.55694
																					18	25c01>GFP Control	-9.60681
																					9	25c01>GFP Control	-9.60818
																					9	25c01>GFP Control	-9.61631
																					18	25c01>GFP Control	-9.63217
																					18	25c01>GFP Control	-9.63672
																					9	25c01>GFP Control	-9.69412
																					19	25c01>GFP Control	-9.71288
																					6	25c01>GFP Control	-9.71591
																					8	25c01>GFP Control	-9.72569
																					9	25c01>GFP Control	-9.74923
																					16	25c01>GFP Control	-9.75974
																					15	25c01>GFP Control	-9.76454
																					18	25c01>GFP Control	-9.76997
																					6	25c01>GFP Control	-9.77191
																					15	25c01>GFP Control	-9.78599
																					10	25c01>GFP Control	-9.80902
																					8	25c01>GFP Control	-9.84673
																					3	25c01>GFP Control	-9.85522
																					18	25c01>GFP Control	-9.8688
																					18	25c01>GFP Control	-9.89141
																					6	25c01>GFP Control	-9.91752
																					6	25c01>GFP Control	-9.93038
																					19	25c01>GFP Control	-9.9431
																					3	25c01>GFP Control	-9.96029
																					7	25c01>GFP Control	-9.96094
																					8	25c01>GFP Control	-9.97442
																					9	25c01>GFP Control	-10.011
																					3	25c01>GFP Control	-10.0129
																					18	25c01>GFP Control	-10.0182
																					9	25c01>GFP Control	-10.0418
																					6	25c01>GFP Control	-10.0442
																					7	25c01>GFP Control	-10.0748
																					6	25c01>GFP Control	-10.0757
																					3	25c01>GFP Control	-10.1001
																					8	25c01>GFP Control	-10.1026
																					9	25c01>GFP Control	-10.1126
																					7	25c01>GFP Control	-10.1836
																					6	25c01>GFP Control	-10.1931
																					18	25c01>GFP Control	-10.2168
																					7	25c01>GFP Control	-10.2193
																					3	25c01>GFP Control	-10.2221
																					3	25c01>GFP Control	-10.2588
																					8	25c01>GFP Control	-10.2591
																					6	25c01>GFP Control	-10.282
																					3	25c01>GFP Control	-10.2838
																					6	25c01>GFP Control	-10.2959
																					9	25c01>GFP Control	-10.3599
																					3	25c01>GFP Control	-10.3755
																					19	25c01>GFP Control	-10.3838
																					19	25c01>GFP Control	-10.3894
																					18	25c01>GFP Control	-10.4162
																					8	25c01>GFP Control	-10.4239
																					19	25c01>GFP Control	-10.4341
																					7	25c01>GFP Control	-10.4512
																					19	25c01>GFP Control	-10.453
																					3	25c01>GFP Control	-10.4876
																					18	25c01>GFP Control	-10.4895
																					7	25c01>GFP Control	-10.5276
																					8	25c01>GFP Control	-10.5769
																					8	25c01>GFP Control	-10.6518
																					3	25c01>GFP Control	-10.6646
																					8	25c01>GFP Control	-10.708
																					8	25c01>GFP Control	-10.7127
																					7	25c01>GFP Control	-10.7454
																					6	25c01>GFP Control	-10.7505
																					3	25c01>GFP Control	-10.7614
																					7	25c01>GFP Control	-10.7757
																					3	25c01>GFP Control	-10.7962
																					19	25c01>GFP Control	-10.8019
																					7	25c01>GFP Control	-10.815
																					3	25c01>GFP Control	-10.8251
																					9	25c01>GFP Control	-10.8334
																					8	25c01>GFP Control	-10.8577
																					19	25c01>GFP Control	-10.8849
																					3	25c01>GFP Control	-10.8866
																					6	25c01>GFP Control	-10.9096
																					7	25c01>GFP Control	-10.932
																					3	25c01>GFP Control	-10.9667
																					9	25c01>GFP Control	-10.9715
																					7	25c01>GFP Control	-11.0325
																					19	25c01>GFP Control	-11.0359
																					19	25c01>GFP Control	-11.0367
																					3	25c01>GFP Control	-11.1002
																					19	25c01>GFP Control	-11.12
																					8	25c01>GFP Control	-11.1565
																					19	25c01>GFP Control	-11.2269
																					19	25c01>GFP Control	-11.2431
																					8	25c01>GFP Control	-11.2904
																					7	25c01>GFP Control	-11.297
																					19	25c01>GFP Control	-11.3063
																					19	25c01>GFP Control	-11.3111
																					19	25c01>GFP Control	-11.312
																					8	25c01>GFP Control	-11.3383
																					3	25c01>GFP Control	-11.3478
																					7	25c01>GFP Control	-11.3642
																					9	25c01>GFP Control	-11.383
																					8	25c01>GFP Control	-11.3926
																					8	25c01>GFP Control	-11.4653
																					19	25c01>GFP Control	-11.4731
																					8	25c01>GFP Control	-11.5776
																					7	25c01>GFP Control	-11.6145
																					8	25c01>GFP Control	-11.6326
																					7	25c01>GFP Control	-11.6439
																					8	25c01>GFP Control	-11.6555
																					7	25c01>GFP Control	-11.7314
																					3	25c01>GFP Control	-11.7365
																					7	25c01>GFP Control	-11.739
																					7	25c01>GFP Control	-11.7616
																					7	25c01>GFP Control	-11.8186
																					7	25c01>GFP Control	-11.8318
																					7	25c01>GFP Control	-11.8936
																					7	25c01>GFP Control	-11.9058
																					8	25c01>GFP Control	-11.9285
																					19	25c01>GFP Control	-11.9576
																					6	25c01>GFP Control	-11.9764
																					19	25c01>GFP Control	-11.9863
																					19	25c01>GFP Control	-11.9933
																					8	25c01>GFP Control	-12.0031
																					6	25c01>GFP Control	-12.0329
																					19	25c01>GFP Control	-12.0348
																					7	25c01>GFP Control	-12.0416
																					7	25c01>GFP Control	-12.1508
																					7	25c01>GFP Control	-12.1564
																					6	25c01>GFP Control	-12.1923
																					7	25c01>GFP Control	-12.2229
																					7	25c01>GFP Control	-12.2461
																					8	25c01>GFP Control	-12.3814
																					7	25c01>GFP Control	-12.3907
																					8	25c01>GFP Control	-12.4476
																					7	25c01>GFP Control	-12.5056
																					8	25c01>GFP Control	-12.5087
																					6	25c01>GFP Control	-12.5386
																					7	25c01>GFP Control	-12.5751
																					8	25c01>GFP Control	-12.588
																					8	25c01>GFP Control	-12.6723
																					6	25c01>GFP Control	-12.8984
																					19	25c01>GFP Control	-12.9101
																					8	25c01>GFP Control	-13.0207
																					8	25c01>GFP Control	-13.0536
																					7	25c01>GFP Control	-13.109
																					8	25c01>GFP Control	-13.2956
																					6	25c01>GFP Control	-13.3793
																					7	25c01>GFP Control	-13.8012
																					6	25c01>GFP Control	-13.9083
																					8	25c01>GFP Control	-14.2135
																					8	25c01>GFP Control	-14.3269
																	Shapiro-Wilk test						Shapiro-Wilk test
																	p(normal): 5.447E-06						p(normal): 4.843E-08
																										one-way ANOVA with Kruskal-Wallis test
																										25c01>GFP Control vs 25c01>grim p(same): 1.837E-137 p<0.0001 ****

## Sheet: Fig.6d
	Source Data Fig.6d
				AP
	Bristle	Control	Burst	Action Potential (AP)
	n	Genotype	Burst	AP Count
	1	OregonR	1	6
	1	OregonR	2	9
	1	OregonR	3	7
	1	OregonR	4	9
	1	OregonR	5	11
	1	OregonR	6	10
	1	OregonR	7	6
	1	OregonR	8	10
	1	OregonR	9	7
	1	OregonR	10	6
	2	OregonR	1	8
	2	OregonR	2	8
	2	OregonR	3	9
	2	OregonR	4	9
	2	OregonR	5	10
	2	OregonR	6	10
	2	OregonR	7	10
	2	OregonR	8	11
	2	OregonR	9	8
	2	OregonR	10	9
	3	OregonR	1	7
	3	OregonR	2	5
	3	OregonR	3	9
	3	OregonR	4	9
	3	OregonR	5	5
	3	OregonR	6	10
	3	OregonR	7	8
	3	OregonR	8	9
	3	OregonR	9	7
	3	OregonR	10	8
	4	OregonR	1	4
	4	OregonR	2	8
	4	OregonR	3	5
	4	OregonR	4	5
	4	OregonR	5	4
	4	OregonR	6	4
	4	OregonR	7	5
	4	OregonR	8	9
	4	OregonR	9	4
	4	OregonR	10	7
	5	OregonR	1	4
	5	OregonR	2	11
	5	OregonR	3	12
	5	OregonR	4	15
	5	OregonR	5	14
	5	OregonR	6	8
	5	OregonR	7	11
	5	OregonR	8	15
	5	OregonR	9	10
	5	OregonR	10	10
	6	OregonR	1	8
	6	OregonR	2	17
	6	OregonR	3	11
	6	OregonR	4	12
	6	OregonR	5	7
	6	OregonR	6	9
	6	OregonR	7	12
	6	OregonR	8	7
	6	OregonR	9	9
	6	OregonR	10	9
	7	OregonR	1	6
	7	OregonR	2	9
	7	OregonR	3	7
	7	OregonR	4	13
	7	OregonR	5	6
	7	OregonR	9	7
	7	OregonR	10	4
	7	OregonR	11	10
	7	OregonR	12	6
	7	OregonR	13	12
	8	OregonR	1	6
	8	OregonR	2	8
	8	OregonR	3	7
	8	OregonR	4	5
	8	OregonR	5	5
	8	OregonR	6	5
	8	OregonR	7	7
	8	OregonR	8	6
	8	OregonR	9	6
	8	OregonR	10	4
	9	OregonR	1	12
	9	OregonR	2	6
	9	OregonR	3	11
	9	OregonR	4	8
	9	OregonR	5	8
	9	OregonR	6	11
	9	OregonR	7	8
	9	OregonR	8	9
	9	OregonR	9	8
	9	OregonR	10	11
	10	OregonR	1	6
	10	OregonR	2	4
	10	OregonR	3	7
	10	OregonR	4	5
	10	OregonR	5	6
	10	OregonR	6	4
	10	OregonR	7	5
	10	OregonR	8	5
	10	OregonR	9	6
	10	OregonR	10	5
	11	OregonR	1	6
	11	OregonR	2	7
	11	OregonR	3	5
	11	OregonR	4	11
	11	OregonR	5	6
	11	OregonR	6	5
	11	OregonR	7	4
	11	OregonR	8	6
	11	OregonR	9	5
	11	OregonR	10	4
	12	OregonR	1	8
	12	OregonR	2	7
	12	OregonR	3	9
	12	OregonR	4	6
	12	OregonR	5	10
	12	OregonR	6	5
	12	OregonR	7	7
	12	OregonR	8	7
	12	OregonR	9	10
	12	OregonR	10	6
	13	OregonR	1	9
	13	OregonR	2	10
	13	OregonR	3	8
	13	OregonR	4	11
	13	OregonR	5	7
	13	OregonR	6	5
	13	OregonR	7	7
	13	OregonR	8	8
	13	OregonR	9	6
	13	OregonR	10	11

## Sheet: Fig.6e
		Source Data Fig.6e	___________	___________	___________	_	_______	_	___________	___________	___________	___________	_	Shapiro-Wilk test for normal distribution performed
			___________	___________	___________	_	_______	_	___________	___________	___________	___________	_	Mann-Whitney test for equal median applied
				AP							AP
	Bristle	No F-Cell	Burst	Action Potential (AP)				Bristle	Control	Burst	Action Potential (AP)
	n	Genotype	Burst	AP Count				n	Genotype	Burst	AP Count
	1	neur>spiKD	1	8				1	neur>GFPKD Control	1	4
	1	neur>spiKD	2	7				1	neur>GFPKD Control	2	7
	1	neur>spiKD	3	8				1	neur>GFPKD Control	3	4
	1	neur>spiKD	4	8				1	neur>GFPKD Control	4	7
	1	neur>spiKD	5	6				1	neur>GFPKD Control	5	6
	1	neur>spiKD	6	9				1	neur>GFPKD Control	7	7
	1	neur>spiKD	7	6				1	neur>GFPKD Control	9	6
	1	neur>spiKD	8	8				1	neur>GFPKD Control	10	8
	1	neur>spiKD	9	7				1	neur>GFPKD Control	11	6
	1	neur>spiKD	10	7				1	neur>GFPKD Control	12	8
	2	neur>spiKD	1	10				2	neur>GFPKD Control	1	5
	2	neur>spiKD	2	5				2	neur>GFPKD Control	2	14
	2	neur>spiKD	3	5				2	neur>GFPKD Control	3	6
	2	neur>spiKD	4	7				2	neur>GFPKD Control	4	14
	2	neur>spiKD	5	6				2	neur>GFPKD Control	5	8
	2	neur>spiKD	6	4				2	neur>GFPKD Control	6	15
	2	neur>spiKD	7	4				2	neur>GFPKD Control	7	7
	2	neur>spiKD	8	6				2	neur>GFPKD Control	8	13
	2	neur>spiKD	9	5				2	neur>GFPKD Control	9	5
	2	neur>spiKD	10	4				2	neur>GFPKD Control	10	11
	3	neur>spiKD	1	4				3	neur>GFPKD Control	1	5
	3	neur>spiKD	2	4				3	neur>GFPKD Control	2	5
	3	neur>spiKD	3	8				3	neur>GFPKD Control	3	8
	3	neur>spiKD	4	7				3	neur>GFPKD Control	4	5
	3	neur>spiKD	5	7				3	neur>GFPKD Control	5	17
	3	neur>spiKD	6	8				3	neur>GFPKD Control	6	13
	3	neur>spiKD	7	5				3	neur>GFPKD Control	7	18
	3	neur>spiKD	8	7				3	neur>GFPKD Control	8	6
	3	neur>spiKD	9	7				3	neur>GFPKD Control	9	11
	3	neur>spiKD	10	6				3	neur>GFPKD Control	10	4
	4	neur>spiKD	1	5				4	neur>GFPKD Control	1	5
	4	neur>spiKD	2	4				4	neur>GFPKD Control	2	4
	4	neur>spiKD	3	4				4	neur>GFPKD Control	3	6
	4	neur>spiKD	4	5				4	neur>GFPKD Control	4	8
	4	neur>spiKD	5	6				4	neur>GFPKD Control	5	8
	4	neur>spiKD	6	4				4	neur>GFPKD Control	6	8
	4	neur>spiKD	7	5				4	neur>GFPKD Control	7	11
	4	neur>spiKD	8	6				4	neur>GFPKD Control	8	9
	4	neur>spiKD	9	7				4	neur>GFPKD Control	9	8
	4	neur>spiKD	10	5				4	neur>GFPKD Control	10	9
	5	neur>spiKD	1	4				5	neur>GFPKD Control	1	5
	5	neur>spiKD	2	4				5	neur>GFPKD Control	2	6
	5	neur>spiKD	3	5				5	neur>GFPKD Control	3	15
	5	neur>spiKD	4	4				5	neur>GFPKD Control	4	12
	5	neur>spiKD	5	5				5	neur>GFPKD Control	5	7
	5	neur>spiKD	6	4				5	neur>GFPKD Control	6	17
	5	neur>spiKD	7	5				5	neur>GFPKD Control	7	12
	5	neur>spiKD	8	5				5	neur>GFPKD Control	8	18
	5	neur>spiKD	9	6				5	neur>GFPKD Control	9	8
	5	neur>spiKD	10	4				5	neur>GFPKD Control	10	7
	6	neur>spiKD	1	4				6	neur>GFPKD Control	1	6
	6	neur>spiKD	2	5				6	neur>GFPKD Control	2	4
	6	neur>spiKD	3	6				6	neur>GFPKD Control	3	4
	6	neur>spiKD	4	7				6	neur>GFPKD Control	4	5
	6	neur>spiKD	5	6				6	neur>GFPKD Control	5	5
	6	neur>spiKD	6	7				6	neur>GFPKD Control	6	5
	6	neur>spiKD	7	6				6	neur>GFPKD Control	7	5
	6	neur>spiKD	8	7				6	neur>GFPKD Control	8	6
	6	neur>spiKD	9	7				6	neur>GFPKD Control	9	5
	7	neur>spiKD	1	5				6	neur>GFPKD Control	10	5
	7	neur>spiKD	2	4				7	neur>GFPKD Control	1	5
	7	neur>spiKD	3	4				7	neur>GFPKD Control	2	7
	7	neur>spiKD	4	4				7	neur>GFPKD Control	3	5
	7	neur>spiKD	5	4				7	neur>GFPKD Control	4	9
	7	neur>spiKD	6	4				7	neur>GFPKD Control	5	5
	7	neur>spiKD	7	5				7	neur>GFPKD Control	6	10
	7	neur>spiKD	8	4				7	neur>GFPKD Control	7	8
	7	neur>spiKD	9	5				7	neur>GFPKD Control	8	9
	8	neur>spiKD	1	7				7	neur>GFPKD Control	9	6
	8	neur>spiKD	2	5				7	neur>GFPKD Control	10	7
	8	neur>spiKD	3	8				8	neur>GFPKD Control	1	5
	8	neur>spiKD	4	4				8	neur>GFPKD Control	2	13
	8	neur>spiKD	5	6				8	neur>GFPKD Control	3	9
	8	neur>spiKD	6	5				8	neur>GFPKD Control	4	10
	8	neur>spiKD	7	4				8	neur>GFPKD Control	5	9
	8	neur>spiKD	8	6				8	neur>GFPKD Control	6	5
	8	neur>spiKD	9	6				8	neur>GFPKD Control	7	9
	8	neur>spiKD	10	6				8	neur>GFPKD Control	8	7
	9	neur>spiKD	1	5				8	neur>GFPKD Control	9	17
	9	neur>spiKD	2	5				8	neur>GFPKD Control	10	13
	9	neur>spiKD	3	7				9	neur>GFPKD Control	1	5
	9	neur>spiKD	4	5				9	neur>GFPKD Control	2	5
	9	neur>spiKD	5	7				9	neur>GFPKD Control	4	10
	9	neur>spiKD	6	7				9	neur>GFPKD Control	5	6
	9	neur>spiKD	7	7				9	neur>GFPKD Control	6	7
	9	neur>spiKD	8	6				9	neur>GFPKD Control	7	8
	9	neur>spiKD	9	7				9	neur>GFPKD Control	8	8
	9	neur>spiKD	10	12				9	neur>GFPKD Control	9	10
	10	neur>spiKD	1	5				9	neur>GFPKD Control	10	5
	10	neur>spiKD	2	6				9	neur>GFPKD Control	11	5
	10	neur>spiKD	3	4				10	neur>GFPKD Control	1	7
	10	neur>spiKD	4	9				10	neur>GFPKD Control	2	5
	10	neur>spiKD	5	4				10	neur>GFPKD Control	3	5
	10	neur>spiKD	6	9				10	neur>GFPKD Control	4	4
	10	neur>spiKD	7	9				10	neur>GFPKD Control	5	8
	10	neur>spiKD	8	11				10	neur>GFPKD Control	6	5
	10	neur>spiKD	9	11				10	neur>GFPKD Control	7	4
	10	neur>spiKD	10	11				10	neur>GFPKD Control	8	5
	11	neur>spiKD	1	5				10	neur>GFPKD Control	9	6
	11	neur>spiKD	2	8				10	neur>GFPKD Control	10	7
	11	neur>spiKD	3	8				11	neur>GFPKD Control	1	4
	11	neur>spiKD	4	5				11	neur>GFPKD Control	2	10
	11	neur>spiKD	5	5				11	neur>GFPKD Control	3	7
	11	neur>spiKD	6	9				11	neur>GFPKD Control	4	11
	11	neur>spiKD	7	6				11	neur>GFPKD Control	5	5
	11	neur>spiKD	8	4				11	neur>GFPKD Control	6	9
	11	neur>spiKD	9	5				11	neur>GFPKD Control	7	7
	11	neur>spiKD	10	6				11	neur>GFPKD Control	8	8
	12	neur>spiKD	1	5				11	neur>GFPKD Control	9	7
	12	neur>spiKD	2	6				11	neur>GFPKD Control	10	8
	12	neur>spiKD	3	7
	12	neur>spiKD	4	5
	12	neur>spiKD	5	5
	12	neur>spiKD	6	4
	12	neur>spiKD	7	5
	12	neur>spiKD	8	5
	12	neur>spiKD	9	7
	12	neur>spiKD	10	6
	13	neur>spiKD	1	8
	13	neur>spiKD	2	5
	13	neur>spiKD	3	6
	13	neur>spiKD	4	4
	13	neur>spiKD	5	4
	13	neur>spiKD	6	6
	13	neur>spiKD	7	4
	13	neur>spiKD	8	4
				Shapiro-Wilk test							Shapiro-Wilk test
				p(normal): 1.151E-08							p(normal): 5.345E-09
														Mann-Whitney test
														neur>GFPKD Control vs neur>spiKD p(equal median): 4.5449E-06 p<0.0001 ****

## Sheet: Fig.6f
	Source Data Fig.6f	___________	___________	___________	_	_______	_	___________	___________	___________	___________	_	_	Shapiro-Wilk test for normal distribution performed
		___________	___________	___________	_	_______	_	___________	___________	___________	___________	_	_	Mann-Whitney test for equal median applied
				AP							AP
	Bristle	No F-Cell	Burst	Action Potential (AP)				Bristle	Control	Burst	Action Potential (AP)
	n	Genotype	Burst	AP Count				n	Genotype	Burst	AP Count
	1	25c01>grim	1	7				1	25c01>GFP Control	1	5
	1	25c01>grim	2	10				1	25c01>GFP Control	2	7
	1	25c01>grim	3	9				1	25c01>GFP Control	3	9
	1	25c01>grim	5	10				1	25c01>GFP Control	4	8
	1	25c01>grim	6	11				1	25c01>GFP Control	5	6
	1	25c01>grim	7	9				1	25c01>GFP Control	6	12
	1	25c01>grim	8	10				1	25c01>GFP Control	7	7
	1	25c01>grim	9	9				1	25c01>GFP Control	8	9
	1	25c01>grim	11	8				1	25c01>GFP Control	9	8
	1	25c01>grim	12	8				1	25c01>GFP Control	10	9
	2	25c01>grim	1	6				2	25c01>GFP Control	1	5
	2	25c01>grim	2	5				2	25c01>GFP Control	3	10
	2	25c01>grim	3	5				2	25c01>GFP Control	4	6
	2	25c01>grim	4	4				2	25c01>GFP Control	5	12
	2	25c01>grim	7	6				2	25c01>GFP Control	6	13
	2	25c01>grim	8	7				2	25c01>GFP Control	7	10
	2	25c01>grim	9	6				2	25c01>GFP Control	8	5
	2	25c01>grim	10	7				2	25c01>GFP Control	9	9
	2	25c01>grim	11	6				2	25c01>GFP Control	10	5
	2	25c01>grim	14	6				2	25c01>GFP Control	11	11
	3	25c01>grim	1	7				3	25c01>GFP Control	1	4
	3	25c01>grim	2	4				3	25c01>GFP Control	3	9
	3	25c01>grim	3	5				3	25c01>GFP Control	4	9
	3	25c01>grim	4	4				3	25c01>GFP Control	5	11
	3	25c01>grim	5	5				3	25c01>GFP Control	6	6
	3	25c01>grim	6	4				3	25c01>GFP Control	7	10
	3	25c01>grim	7	5				3	25c01>GFP Control	8	6
	3	25c01>grim	9	4				3	25c01>GFP Control	9	14
	3	25c01>grim	10	6				3	25c01>GFP Control	10	9
	3	25c01>grim	11	7				3	25c01>GFP Control	11	12
	4	25c01>grim	1	7				4	25c01>GFP Control	1	5
	4	25c01>grim	2	7				4	25c01>GFP Control	2	7
	4	25c01>grim	3	7				4	25c01>GFP Control	3	13
	4	25c01>grim	5	7				4	25c01>GFP Control	4	8
	4	25c01>grim	6	7				4	25c01>GFP Control	5	13
	4	25c01>grim	7	8				4	25c01>GFP Control	6	7
	4	25c01>grim	8	6				4	25c01>GFP Control	7	10
	4	25c01>grim	9	7				4	25c01>GFP Control	8	9
	4	25c01>grim	10	6				4	25c01>GFP Control	9	10
	4	25c01>grim	11	6				4	25c01>GFP Control	10	9
	5	25c01>grim	1	7				5	25c01>GFP Control	1	5
	5	25c01>grim	2	7				5	25c01>GFP Control	2	4
	5	25c01>grim	3	6				5	25c01>GFP Control	3	8
	5	25c01>grim	4	6				5	25c01>GFP Control	4	5
	5	25c01>grim	5	6				5	25c01>GFP Control	5	9
	5	25c01>grim	6	9				5	25c01>GFP Control	6	6
	5	25c01>grim	7	7				5	25c01>GFP Control	7	7
	5	25c01>grim	8	6				5	25c01>GFP Control	8	6
	5	25c01>grim	11	8				5	25c01>GFP Control	9	8
	5	25c01>grim	12	7				5	25c01>GFP Control	10	10
	6	25c01>grim	1	5				6	25c01>GFP Control	1	6
	6	25c01>grim	2	4				6	25c01>GFP Control	2	6
	6	25c01>grim	3	5				6	25c01>GFP Control	3	10
	6	25c01>grim	4	8				6	25c01>GFP Control	5	10
	6	25c01>grim	5	5				6	25c01>GFP Control	6	8
	6	25c01>grim	6	6				6	25c01>GFP Control	7	8
	6	25c01>grim	7	5				6	25c01>GFP Control	8	9
	6	25c01>grim	8	4				6	25c01>GFP Control	12	9
	6	25c01>grim	9	6				6	25c01>GFP Control	15	7
	6	25c01>grim	10	5				6	25c01>GFP Control	18	9
	7	25c01>grim	1	5				6	25c01>GFP Control	21	7
	7	25c01>grim	2	4				7	25c01>GFP Control	1	6
	7	25c01>grim	3	6				7	25c01>GFP Control	2	6
	7	25c01>grim	5	5				7	25c01>GFP Control	3	13
	7	25c01>grim	6	6				7	25c01>GFP Control	4	8
	7	25c01>grim	7	4				7	25c01>GFP Control	5	14
	7	25c01>grim	8	6				7	25c01>GFP Control	6	9
	7	25c01>grim	10	5				7	25c01>GFP Control	7	15
	7	25c01>grim	11	6				7	25c01>GFP Control	8	5
	7	25c01>grim	13	4				7	25c01>GFP Control	9	17
	8	25c01>grim	1	7				7	25c01>GFP Control	10	6
	8	25c01>grim	2	6				8	25c01>GFP Control	1	10
	8	25c01>grim	3	5				8	25c01>GFP Control	2	9
	8	25c01>grim	4	6				8	25c01>GFP Control	3	11
	8	25c01>grim	5	5				8	25c01>GFP Control	4	11
	8	25c01>grim	6	6				8	25c01>GFP Control	5	9
	8	25c01>grim	7	5				8	25c01>GFP Control	6	13
	8	25c01>grim	8	6				8	25c01>GFP Control	7	9
	8	25c01>grim	9	7				8	25c01>GFP Control	8	9
	8	25c01>grim	10	7				8	25c01>GFP Control	9	9
	9	25c01>grim	1	5				8	25c01>GFP Control	10	11
	9	25c01>grim	2	7				9	25c01>GFP Control	1	5
	9	25c01>grim	3	5				9	25c01>GFP Control	2	17
	9	25c01>grim	4	4				9	25c01>GFP Control	3	6
	9	25c01>grim	5	12				9	25c01>GFP Control	4	11
	9	25c01>grim	6	4				9	25c01>GFP Control	5	7
	9	25c01>grim	7	5				9	25c01>GFP Control	6	13
	9	25c01>grim	8	6				9	25c01>GFP Control	7	5
	9	25c01>grim	9	5				9	25c01>GFP Control	8	14
	9	25c01>grim	10	5				9	25c01>GFP Control	9	5
	10	25c01>grim	1	7				9	25c01>GFP Control	10	15
	10	25c01>grim	2	5
	10	25c01>grim	3	4
	10	25c01>grim	4	6
	10	25c01>grim	5	4
	10	25c01>grim	6	4
	10	25c01>grim	8	4
	10	25c01>grim	9	4
	10	25c01>grim	10	5
	11	25c01>grim	1	5
	11	25c01>grim	3	6
	11	25c01>grim	4	4
	11	25c01>grim	5	6
	11	25c01>grim	6	8
	11	25c01>grim	7	5
	11	25c01>grim	8	6
	11	25c01>grim	9	6
	11	25c01>grim	10	5
	11	25c01>grim	11	5
				Shapiro-Wilk test							Shapiro-Wilk test
				p(normal): 2.522E-07							p(normal): 0.001
														Mann-Whitney test
														25c01>GFP Control vs 25c01>grim p(equal median): 1.8303E-12 p<0.0001 ****

## Sheet: Fig.6g
	Source Data Fig.6g	_____________	_____________	_____________	_	_	Shapiro-Wilk test for normal distribution performed
		_____________	_____________	_____________	_	_	Kolmogorov-Smirnov test for equal distribution applied
	Bristle	Control	Scratch Reflex Assay	Scratch Reflex Assay
	n	Genotype	Responsiveness out of 5 stimuli	Responsiveness %
	1	Ore-R	5	100
	2	Ore-R	5	100
	3	Ore-R	5	100
	4	Ore-R	5	100
	5	Ore-R	5	100
	6	Ore-R	5	100
	7	Ore-R	4	80
	8	Ore-R	4	80
	9	Ore-R	5	100
	10	Ore-R	5	100
	11	Ore-R	5	100
	12	Ore-R	4	80
	13	Ore-R	4	80
	14	Ore-R	5	100
	15	Ore-R	5	100
	16	Ore-R	5	100
	17	Ore-R	5	100
	18	Ore-R	5	100
	19	Ore-R	4	80
	20	Ore-R	5	100
				Shapiro-Wilk test
				p(normal): 8.08E-07
	Bristle	No F-Cell	Scratch Reflex Assay	Scratch Reflex Assay
	n	Genotype	Responsiveness out of 5 stimuli	Responsiveness %
	1	neur>spiKD	0	0
	2	neur>spiKD	0	0
	3	neur>spiKD	0	0
	4	neur>spiKD	0	0
	5	neur>spiKD	1	20
	6	neur>spiKD	0	0
	7	neur>spiKD	0	0
	8	neur>spiKD	0	0
	9	neur>spiKD	2	40
	10	neur>spiKD	0	0
	11	neur>spiKD	2	40
	12	neur>spiKD	0	0
	13	neur>spiKD	0	0
	14	neur>spiKD	4	80
	15	neur>spiKD	0	0
	16	neur>spiKD	2	40
	17	neur>spiKD	0	0
	18	neur>spiKD	2	40
	19	neur>spiKD	0	0
	20	neur>spiKD	0	0
				Shapiro-Wilk test
				p(normal): 6.271E-06
	Bristle	Control	Scratch Reflex Assay	Scratch Reflex Assay
	n	Genotype	Responsiveness out of 5 stimuli	Responsiveness %
	1	neur>GFPKD Control	5	100
	2	neur>GFPKD Control	4	80
	3	neur>GFPKD Control	5	100
	4	neur>GFPKD Control	4	80
	5	neur>GFPKD Control	4	80
	6	neur>GFPKD Control	5	100
	7	neur>GFPKD Control	4	80
	8	neur>GFPKD Control	4	80
	9	neur>GFPKD Control	5	100
	10	neur>GFPKD Control	5	100
	11	neur>GFPKD Control	5	100
	12	neur>GFPKD Control	5	100
	13	neur>GFPKD Control	5	100
	14	neur>GFPKD Control	5	100
	15	neur>GFPKD Control	5	100
	16	neur>GFPKD Control	4	80
	17	neur>GFPKD Control	5	100
	18	neur>GFPKD Control	5	100
	19	neur>GFPKD Control	5	100
	20	neur>GFPKD Control	5	100
				Shapiro-Wilk test
				p(normal): 1.857E-06
	Bristle	No F-Cell	Scratch Reflex Assay	Scratch Reflex Assay
	n	Genotype	Responsiveness out of 5 stimuli	Responsiveness %
	1	25c01>grim	1	20
	2	25c01>grim	0	0
	3	25c01>grim	0	0
	4	25c01>grim	0	0
	5	25c01>grim	0	0
	6	25c01>grim	2	40
	7	25c01>grim	0	0
	8	25c01>grim	1	20
	9	25c01>grim	0	0
	10	25c01>grim	0	0
	11	25c01>grim	3	60
	12	25c01>grim	0	0
	13	25c01>grim	5	100
	14	25c01>grim	0	0
	15	25c01>grim	0	0
	16	25c01>grim	1	20
	17	25c01>grim	1	20
	18	25c01>grim	1	20
	19	25c01>grim	0	0
	20	25c01>grim	0	0
				Shapiro-Wilk test
				p(normal): 9.03E-06
	Bristle	Control	Scratch Reflex Assay	Scratch Reflex Assay
	n	Genotype	Responsiveness out of 5 stimuli	Responsiveness %
	1	25c01>GFP Control	4	80
	2	25c01>GFP Control	5	100
	3	25c01>GFP Control	5	100
	4	25c01>GFP Control	5	100
	5	25c01>GFP Control	4	80
	6	25c01>GFP Control	4	80
	7	25c01>GFP Control	5	100
	8	25c01>GFP Control	5	100
	9	25c01>GFP Control	4	80
	10	25c01>GFP Control	5	100
	11	25c01>GFP Control	5	100
	12	25c01>GFP Control	4	80
	13	25c01>GFP Control	5	100
	14	25c01>GFP Control	4	80
	15	25c01>GFP Control	4	80
	16	25c01>GFP Control	5	100
	17	25c01>GFP Control	5	100
	18	25c01>GFP Control	4	80
	19	25c01>GFP Control	5	100
	20	25c01>GFP Control	5	100
				Shapiro-Wilk test
				p(normal): 5.604E-06
							Kolmogorov-Smirnov test for equal distribution reported
							neur>GFPKD Control vs neur>spiKD p(equal distribution): 4.7406E-09 p<0.0001 ****
							25c01>GFP Control vs 25c01>grim p(equal distribution): 4.7406E-09 p<0.0001 ****
