# Supplementary material for: Co-option of epidermal cells enables touch sensing
Source: Nat Cell Biol. Author manuscript; Available in PMC 2023 Apr 18. (PMC10104782; doi:10.1038/s41556-023-01110-2)
Supplement: Supplementary Table [file EMS170579-supplement-Supplementary_Table.xlsx]

## Sheet: Supplementary Table 1
	Supplementary Table 1
	Supplementary Table 1. List of full genotypes
	Figure 1	a	nSyb57c10-GAL4/UAS-mCD8::GFP
		b	neur-GAL4, UAS-H2B::RFP/+
		c	neur-GAL4, UAS-H2B::RFP, Su(H)-ASE5-GFP/+ and neur-GAL4, UAS-H2B::RFP, Jupiter::GFP/+
		d	Ubi-GFP.nls/UAS-RFP.nls; neur-GAL4/+
		e	neur-GAL4, UAS-H2B::RFP, UAS-mCD8::GFP/+
	Figure 2	a, b, c, d	neur-GAL4, UAS-H2B::RFP, Diap1-GFP/+
	Figure 3	a	neur-GAL4, UAS-H2B::RFP, aos-GFP/+
		b	neur-GAL4, UAS-H2B::RFP, aos-GFP/UAS-spi-RNAi
		c	neur-GAL4, UAS-H2B::RFP, Diap1-GFP/+
		d	neur-GAL4, UAS-H2B::RFP, Diap1-GFP/UAS-spi-RNAi
		e	neur-GAL4, UAS-H2B::RFP, Diap1-GFP/+ and neur-GAL4, UAS-H2B::RFP, Diap1-GFP/UAS-spi-RNAi and UAS-EGFR-DN/Tub-GAL80ts; neur-GAL4, UAS-H2B::RFP, Diap1-GFP/UAS-EGFR-DN/+ and rl1/rl10a; neur-GAL4, UAS-H2B::RFP, Diap1-GFP/+
		f, g	hs-FLP; Act5C-FRT-y-FRT-GAL4, UAS-mCherry/EGFR-DN; Diap1-GFP/EGFR-DN
		h	neur-GAL4, UAS-palm::mKate2/+
		i	neur-GAL4, UAS-palm::mKate2/UAS-spi-RNAi
	Figure 4	a,b	hs-FLP; Act5C-FRT-y-FRT-GAL4, UAS-mCherry/+; Diap1-GFP/+
		c	25c01-GAL4, 10XUAS-myr::GFP
		d, e	Oregon-R wild-type
	Figure 5	a,b	Oregon-R wild-type
	Figure 6	a, d	Oregon-R wild-type
		b, e	neur-GAL4/UAS-spi-RNAi and neur-GAL4/UAS-GFP-VALIUM10/20
		c, f	25c01-GAL4/UAS-grim and neur-GAL4/UAS-GFP
		g	OregonR wild-type and neur-GAL4/UAS-spi-RNAi and neur-GAL4/UAS-GFP-VALIUM10/20 and Tub-GAL80ts/+; 25c01-GAL4/UAS-grim and Tub-GAL80ts/+; 25c01-GAL4/UAS-GFP
	Extended Data Fig.1	a	E(spl)ma-GFP/+;neur-GAL4, UAS-H2B::RFP/+
		c,d	neur-GAL4, UAS-H2B::RFP, UAS-pon::GFP/+
		e	neur-GAL4, UAS-H2B::RFP, Jupiter::GFP
	Extended Data Fig. 2	a	neur-GAL4, UAS-H2B::RFP, UAS-GFP::CLIP-170
		b,c	Diap1-GFP, E-Cad::tdTomato
		d,e	neur-GAL4, UAS-H2B::RFP, Diap1-GFP/+ and neur-GAL4, UAS-H2B::RFP, Jupiter::GFP
	Extended Data Fig.3	a, b, c, d	neur-GAL4, UAS-H2B::RFP, Diap1-GFP/+
	Extended Data Fig.4	a, b, c, d	neur-GAL4, UAS-H2B::RFP, Diap1-GFP/+
		e	neur-GAL4, UAS-H2B::RFP, Diap1-GFP/+ and neur-GAL4, UAS-H2B::RFP, Diap1-GFP/UAS-H-RNAi
		g, h	hs-FLP; Act5C-FRT-y-FRT-GAL4, UAS-mCherry/+; Diap1-GFP/+ and hs-FLP; Act5C-FRT-y-FRT-GAL4, UAS-mCherry/+; Diap1-GFP/UAS-H-RNAi and hs-FLP; Act5C-FRT-y-FRT-GAL4, UAS-mCherry/+; Diap1-GFP/UAS-H
	Extended Data Fig.5	a, b	EGFR::GFP and EGFR::GFP/E-Cad::mKate2
		c	neur-GAL4, UAS-H2B::RFP, aos-GFP/+
	Extended Data Fig.6	a	rl1/rl10a; neur-GAL4, UAS-H2B::RFP, aos-GFP/+
		b, c	UAS-EGFR-DN/Tub-GAL80ts; neur-GAL4, UAS-H2B::RFP, Diap1-GFP/UAS-EGFR-DN/+ and rl1/rl10a; neur-GAL4, UAS-H2B::RFP, Diap1-GFP/+
		d	hs-FLP; Tub-GAL80, FRT40A/spiSC1 FRT40A; neur-GAL4, UAS-H2B::RFP, Diap1-GFP
		f	neur-GAL4, UAS-H2B::RFP, Su(H)-ASE5-GFP/+ and neur-GAL4, UAS-H2B::RFP, Su(H)-ASE5-GFP/UAS-spi-RNAi and rl1/rl10a; neur-GAL4, UAS-H2B::RFP, Su(H)-ASE5-GFP/+
	Extended Data Fig.7	a	25c01-GAL4, UAS-mCherry; Diap1-GFP/+
		b,c	25c01-GAL4, 10XUAS-myr::GFP
	Extended Data Fig.8	a, b, c, d	Oregon-R wild-type
	Extended data Fig. 9	a, b, d, e	Oregon-R wild-type
		c	neur-GAL4, UAS-H2B::RFP/+
	Extended Data Fig.10	b	Oregon-R wild-type
		c	nSyb57C10-LexA/13XLexAop2-IVS-myr::RFP; neur-GAL4, 10XUAS-myr::GFP/+
		d	nSyb57C10-LexA/13XLexAop2-IVS-myr::RFP; neur-GAL4, 10XUAS-myr::GFP/UAS-spi-RNAi
		e	neur-GAL4/UAS-spi-RNAi and neur-GAL4/UAS-GFP-VALIUM10/20
		f	Tub-Gal80ts/+; 25c01-GAL4/UAS-grim and Tub-GAL80ts/+; 25c01-GAL4-UAS-GFP

## Sheet: Supplementary Table 2
Supplementary Table 2
SBF-SEM Parameters
Stage of Differentiation	Image size (pixels)	Z-depth (nm)	Total dimensions X, Y, Z (µm)	Magnification	SEM Voltage Operation (kV)	Dwell Time (µs)	Resolution (nm)
58 hAPF Tactile Bristle	4K x 4K	50	48.3 x 48.3 x 20	5200	1.8	4	12
68 hAPF Tactile Bristle	7K x 7K	50	27.4 x 27.4 x 15	10200	2.3	3	4
88-90 hAPF Tactile Bristle	6K x 6K	50	59.6 x 59.6 x 21.1	1400	2.8	2.5	10
95 hAPF Tactile Bristle	6K x 6K	50	74 x 74 x 15	3600	1.8	6	12
Adult Tactile Bristle	9K x 9K	50	110 x 110 x 14.4	2400	2.5	2	12
